# Supplementary material for: Overexpression of the aldehyde dehydrogenase AhALDH3H1 from Arachis hypogaea in soybean increases saline-alkali stress tolerance
Source: Front Plant Sci. 2023 Mar 28;14:1165384. doi: 10.3389/fpls.2023.1165384 (PMC10086354; doi:10.3389/fpls.2023.1165384)
Supplement: Supplementary file 2 [file DataSheet_2.xlsx]

## Sheet: Figure 1A
Supplemental File 1. Statistical and bioinformatic analysis tables.
D.F., degrees of freedom; S.S., sum of squares; M.S., mean of squares.
Statistical analysis for Figure 1A
Column A	Water treatment
vs.	vs.
Column B	Saline-alkali treatment
Test details
Test name	Unpaired t test
Variance assumption	Individual variance for each row
Multiple comparisons	False Discovery Rate (FDR)
Method	Two-stage step-up (Benjamini, Krieger, and Yekutieli)
Desired FDR (Q)	0.01
Number of tests performed	1
Number of rows omitted	0
Discovery?	P value	Mean of Water treatment	Mean of Saline-alkali treatment	Difference	SE of difference	t ratio	df	q value
Yes	3.1e-05	1.144	6.317	-5.173	0.2481	20.85	4	3.2e-05

## Sheet: Figure 2B
Supplemental File 1. Statistical and bioinformatic analysis tables.
D.F., degrees of freedom; S.S., sum of squares; M.S., mean of squares.
Statistical analysis for Figure 2B
WT vs. L1-1			WT vs. L1-2			WT vs. L1-3			WT vs. L1-4
Column A	WT		Column A	WT		Column A	WT		Column A	WT
vs.	vs.		vs.	vs.		vs.	vs.		vs.	vs.
Column B	L1-1		Column C	L2-1		Column D	L3-1		Column E	L4-1
Unpaired t test			Unpaired t test			Unpaired t test			Unpaired t test
P value	0.002		P value	<0.0001		P value	0.02		P value	<0.0001
P value summary	**		P value summary	****		P value summary	*		P value summary	****
Significantly different (P < 0.05)?	Yes		Significantly different (P < 0.05)?	Yes		Significantly different (P < 0.05)?	Yes		Significantly different (P < 0.05)?	Yes
One- or two-tailed P value?	Two-tailed		One- or two-tailed P value?	Two-tailed		One- or two-tailed P value?	Two-tailed		One- or two-tailed P value?	Two-tailed
t, df	t=3.325, df=38		t, df	t=4.919, df=38		t, df	t=2.429, df=38		t, df	t=6.227, df=38
How big is the difference?			How big is the difference?			How big is the difference?			How big is the difference?
Mean of column A	16.65		Mean of column A	16.65		Mean of column A	16.65		Mean of column A	16.65
Mean of column B	21.33		Mean of column C	23.69		Mean of column D	19.98		Mean of column E	25.72
Difference between means (A - B) ± SEM	-4.689 ± 1.410		Difference between means (A - C) ± SEM	-7.044 ± 1.432		Difference between means (A - D) ± SEM	-3.339 ± 1.375		Difference between means (A - E) ± SEM	-9.075 ± 1.457
95% confidence interval	-7.544 to -1.834		95% confidence interval	-9.943 to -4.145		95% confidence interval	-6.122 to -0.5564		95% confidence interval	-12.03 to -6.124
R squared (eta squared)	0.2253		R squared (eta squared)	0.389		R squared (eta squared)	0.1344		R squared (eta squared)	0.505
F test to compare variances			F test to compare variances			F test to compare variances			F test to compare variances
F, DFn, Dfd	1.817, 19, 19		F, DFn, Dfd	1.904, 19, 19		F, DFn, Dfd	1.676, 19, 19		F, DFn, Dfd	2.008, 19, 19
P value	0.2023		P value	0.1694		P value	0.2691		P value	0.1375
P value summary	ns		P value summary	ns		P value summary	ns		P value summary	ns
Significantly different (P < 0.05)?	No		Significantly different (P < 0.05)?	No		Significantly different (P < 0.05)?	No		Significantly different (P < 0.05)?	No
Data analyzed			Data analyzed			Data analyzed			Data analyzed
Sample size, column A	20		Sample size, column A	20		Sample size, column A	20		Sample size, column A	20
Sample size, column B	20		Sample size, column C	20		Sample size, column D	20		Sample size, column E	20

## Sheet: Figure 3A
Supplemental File 1. Statistical and bioinformatic analysis tables.
D.F., degrees of freedom; S.S., sum of squares; M.S., mean of squares.
Analisis for Figure 3A
OE-W vs. OE-S									WT-S vs. OE-S									WT-W vs. OE-W									WT-W vs. WT-S
Gene Locus	baseMean	log2FoldChange	lfcSE	stat	pvalue	padj	change		Gene Locus	baseMean	log2FoldChange	lfcSE	stat	pvalue	padj	change		Gene Locus	baseMean	log2FoldChange	lfcSE	stat	pvalue	padj	change		Gene Locus	baseMean	log2FoldChange	lfcSE	stat	pvalue	padj	change
NM_001317492.1	2664.17	-5.97597	0.155897	-38.3328	0	0	DOWN		XM_003520866.5	5992.49	-3.81064	0.123802	-30.7802	4.82e-208	1.65e-203	DOWN		NM_001317643.2	2888.65	-1.96844	0.0910103	-21.6287	9.64e-104	2.21e-99	DOWN		XM_003520866.5	4785.43	6.41351	0.15062	42.5807	0	0	UP
XM_026127856.2	2059.05	-6.30487	0.157243	-40.0962	0	0	DOWN		NM_001254143.2	3273.98	-3.72092	0.142978	-26.0245	2.62e-149	4.48e-145	DOWN		XM_003528407.4	3620.85	-1.78259	0.0872805	-20.4237	1.03e-92	8.01e-89	DOWN		XM_003524109.4	7205.46	5.13481	0.135675	37.8463	0	0	UP
XM_003524051.4	2841.67	4.7513	0.118713	40.0235	0	0	UP		NM_001253973.2	3464.59	-2.97625	0.117014	-25.435	1.03e-142	1.18e-138	DOWN		XM_003533747.5	1508.21	-2.86645	0.140355	-20.4229	1.05e-92	8.01e-89	DOWN		NM_001253973.2	2622.79	6.76746	0.172771	39.17	0	0	UP
NM_001251131.2	35159.9	4.06183	0.0980946	41.4073	0	0	UP		XM_006595313.4	760.689	4.32538	0.173042	24.9961	6.74e-138	5.77e-134	UP		XM_003538503.4	2550.91	1.6122	0.0929531	17.3443	2.18e-67	1.25e-63	UP		XM_003527883.5	2076.99	5.34579	0.139576	38.3003	0	0	UP
NM_001249109.3	17974	3.38559	0.0590466	57.3377	0	0	UP		NM_001289303.1	947.883	6.2175	0.24904	24.9658	1.44e-137	9.84e-134	UP		NM_001371381.1	1273.5	-1.90393	0.113875	-16.7195	9.44e-63	3.61e-59	DOWN		NM_001249658.2	5686.68	6.16222	0.160293	38.4434	0	0	UP
XM_003530713.5	1730.56	-5.73088	0.1449	-39.5504	0	0	DOWN		NM_001248926.2	91838.3	2.82563	0.121645	23.2285	2.35e-119	1.34e-115	UP		XM_003549854.5	4261.75	-1.41344	0.0844853	-16.73	7.93e-63	3.61e-59	DOWN		NM_001250572.1	19649.3	-4.2935	0.105763	-40.5955	0	0	DOWN
NM_001249658.2	4644.08	5.50899	0.136441	40.3765	0	0	UP		XM_003539147.4	2802.64	2.81535	0.12238	23.005	4.15e-117	2.03e-113	UP		NM_001371377.1	2927.73	-1.6239	0.097632	-16.6329	4.03e-62	1.32e-58	DOWN		NM_001250282.2	18637.7	-4.31717	0.108632	-39.7412	0	0	DOWN
XM_014763702.3	2868.44	-5.29671	0.120575	-43.9289	0	0	DOWN		XR_001386814.3	863.055	-3.92278	0.174242	-22.5134	3.07e-112	1.31e-108	DOWN		NM_001317455.2	7247.27	-1.41143	0.0869032	-16.2414	2.57e-59	7.37e-56	DOWN		XM_003552246.5	10835.6	4.65722	0.119756	38.8891	0	0	UP
NM_001254043.1	13128.8	4.16534	0.0906021	45.974	0	0	UP		NM_001249883.2	3982.66	2.43486	0.109678	22.2001	3.43e-109	1.3e-105	UP		NM_001250776.3	937.645	2.08957	0.132942	15.7179	1.14e-55	2.91e-52	UP		NM_001360311.1	2487.15	5.3834	0.14927	36.0649	8.05e-285	3.22e-281	UP
NM_001255601.2	6116.45	4.06794	0.103807	39.1876	0	0	UP		NM_001252933.1	909.128	-3.03253	0.140558	-21.5749	3.09e-103	1.06e-99	DOWN		NM_001353640.1	4552.27	1.66907	0.106669	15.6472	3.47e-55	7.97e-52	UP		XM_006595313.4	1952.74	-5.9748	0.166102	-35.9707	2.4e-283	8.65e-280	DOWN
XM_003543198.5	5415.43	6.82477	0.157027	43.4623	0	0	UP		NM_001360311.1	3345.22	-2.6052	0.123777	-21.0474	2.42e-98	6.89e-95	DOWN		XM_003524920.5	611.928	-2.78278	0.180808	-15.3908	1.89e-53	3.94e-50	DOWN		XM_003546576.4	6999.87	4.37489	0.126733	34.5206	3.93e-261	1.18e-257	UP
NM_001254198.1	2852.35	-6.78247	0.142581	-47.5691	0	0	DOWN		XM_003542835.4	12668.7	-2.37788	0.11347	-20.9559	1.66e-97	4.36e-94	DOWN		XR_415094.4	251.896	-4.21356	0.277758	-15.1699	5.6e-52	1.07e-48	DOWN		NM_001251545.1	3427.44	-5.22778	0.159588	-32.7579	2.34e-235	6.02e-232	DOWN
NM_001250689.2	3257.33	-4.452	0.108497	-41.0335	0	0	DOWN		NM_001289248.2	914.077	2.93494	0.141649	20.7198	2.3e-95	5.62e-92	UP		NM_001249635.1	10490.2	1.1302	0.0758878	14.893	3.66e-50	6.46e-47	UP		XM_003547118.4	4788.43	-9.9223	0.304054	-32.6333	1.38e-233	3.32e-230	DOWN
XM_003552246.5	9261.5	3.96057	0.0984851	40.215	0	0	UP		XM_003518878.5	6334.72	-3.00388	0.146147	-20.5538	7.11e-94	1.62e-90	DOWN		XM_026124955.2	199.492	-4.43532	0.299986	-14.7851	1.83e-49	3e-46	DOWN		NM_001254043.1	17361.1	3.88841	0.119234	32.6116	2.8e-233	6.31e-230	UP
XM_003537732.5	3117.35	-3.79698	0.1047	-36.2655	5.67e-288	1.24e-284	DOWN		XM_003529613.4	577.705	-4.78152	0.244083	-19.5897	1.89e-85	4.05e-82	DOWN		NM_001254445.1	1141.44	-1.55633	0.109505	-14.2125	7.67e-46	1.17e-42	DOWN		XM_003524051.4	3607.73	5.51271	0.169304	32.561	1.46e-232	3.1e-229	UP
XM_026123939.1	1849.17	-6.39994	0.176997	-36.1585	2.73e-286	5.29e-283	DOWN		NM_001371209.1	1598.33	3.64574	0.187516	19.4423	3.39e-84	6.82e-81	UP		XM_006583537.3	495.189	2.88683	0.20395	14.1546	1.75e-45	2.51e-42	UP		NM_001358219.1	6142.73	4.55957	0.144121	31.6371	1.14e-219	2.16e-216	UP
XM_003550836.5	1581.43	-4.63326	0.131385	-35.2647	2.04e-272	3.75e-269	DOWN		NM_001249623.2	714.645	-3.75775	0.194184	-19.3514	1.98e-83	3.77e-80	DOWN		XM_003547995.5	1710.81	1.66984	0.11853	14.0878	4.51e-45	6.09e-42	UP		NM_001354165.1	3204.38	4.84403	0.154412	31.3708	5.06e-216	8.68e-213	UP
NM_001251545.1	5114.64	-3.34626	0.0986744	-33.9121	4.42e-252	6.42e-249	DOWN		NM_001354165.1	4178.35	-2.8141	0.14693	-19.1527	9.19e-82	1.66e-78	DOWN		NM_001248304.2	2740.48	-1.2709	0.0903433	-14.0674	6.03e-45	7.68e-42	DOWN		NM_001250928.3	1784.54	4.40494	0.142028	31.0145	3.43e-211	5.62e-208	UP
NM_001317345.1	1324.7	-6.10735	0.181357	-33.6758	1.31e-248	1.82e-245	DOWN		XM_026124955.2	243.772	-4.37838	0.229883	-19.0461	7.08e-81	1.21e-77	DOWN		NM_001317539.2	4251.39	-1.29083	0.0923847	-13.9723	2.3e-44	2.78e-41	DOWN		XM_003522683.5	1946.32	-4.00168	0.130025	-30.7764	5.43e-208	7.82e-205	DOWN
XM_003547118.4	3388.11	-8.66706	0.26105	-33.2008	1.05e-241	1.3e-238	DOWN		NM_001317531.2	880.473	-3.05321	0.16106	-18.9571	3.86e-80	6.3e-77	DOWN		XM_003517357.5	3448.89	-1.58756	0.115453	-13.7507	5.05e-43	5.79e-40	DOWN		XM_003537732.5	1772.31	-5.11763	0.167759	-30.5059	2.18e-204	3.01e-201	DOWN
XM_041011963.1	1480.45	-4.06876	0.124332	-32.725	6.89e-235	8.29e-232	DOWN		XM_003534916.5	1560.04	2.3829	0.127911	18.6293	1.86e-77	2.89e-74	UP		XM_003527357.4	609.947	-2.20901	0.161442	-13.683	1.28e-42	1.4e-39	DOWN		XM_003530713.5	1404.85	-4.68186	0.156387	-29.9377	6.37e-197	8.19e-194	DOWN
XM_003556822.5	1784.7	-5.83251	0.178779	-32.6241	1.87e-233	2.17e-230	DOWN		XM_003556057.4	362.592	-6.44067	0.345868	-18.6218	2.14e-77	3.19e-74	DOWN		NM_001250857.2	16833	-1.12908	0.0834927	-13.5231	1.14e-41	1.19e-38	DOWN		XM_003526483.4	1256.85	-4.46919	0.149443	-29.9055	1.67e-196	2.07e-193	DOWN
XM_003539424.5	1458.69	-6.90844	0.212448	-32.5183	5.88e-232	6.61e-229	DOWN		NM_001248597.1	1002.87	-2.86121	0.155369	-18.4155	9.86e-76	1.41e-72	DOWN		XM_003548147.5	874.57	-1.66298	0.124449	-13.3627	9.99e-41	9.96e-38	DOWN		XM_003546647.5	1899.7	4.21271	0.141811	29.7065	6.33e-194	7.6e-191	UP
XM_003554404.5	1378.45	-3.96113	0.122892	-32.2327	6.15e-228	6.5e-225	DOWN		XM_003518390.5	1702.83	-3.79571	0.206638	-18.3689	2.33e-75	3.19e-72	DOWN		NM_001251406.2	17459.6	1.12641	0.0852701	13.2099	7.69e-40	7.36e-37	UP		XM_006605526.4	7465.28	-4.04537	0.137268	-29.4707	6.85e-191	7.95e-188	DOWN
XM_003517397.3	2686.09	-6.63757	0.206312	-32.1724	4.29e-227	4.4e-224	DOWN		NM_001253222.2	1103.92	-2.88403	0.158318	-18.2167	3.81e-74	4.66e-71	DOWN		XM_003543089.5	4318.98	-1.49842	0.113743	-13.1737	1.24e-39	1.14e-36	DOWN		XM_006580488.4	1050.38	5.50681	0.188353	29.2366	6.64e-188	7.25e-185	UP
XM_003538010.5	3796.56	3.90598	0.121827	32.0616	1.51e-225	1.43e-222	UP		NM_001248079.3	368.689	4.00978	0.221099	18.1357	1.67e-73	1.9e-70	UP		NM_001251700.1	1604.15	-1.70874	0.12999	-13.1451	1.81e-39	1.6e-36	DOWN		XM_041014195.1	1581.76	3.85696	0.132802	29.043	1.88e-185	1.94e-182	UP
XM_003533381.1	2724.12	-6.02256	0.189761	-31.7376	4.71e-221	4.32e-218	DOWN		XM_003524882.4	1837.93	-2.56431	0.142198	-18.0334	1.07e-72	1.18e-69	DOWN		NM_001253928.2	9484.04	-1.11113	0.0848788	-13.0908	3.71e-39	3.16e-36	DOWN		NM_001250689.2	2214.3	-5.72816	0.198886	-28.8013	2.07e-182	2.07e-179	DOWN
NM_001255837.3	2744.99	-3.68745	0.116209	-31.7314	5.74e-221	5.13e-218	DOWN		XM_006605526.4	2965.47	2.28773	0.130644	17.5112	1.18e-68	1.22e-65	UP		XM_003520668.5	2445.6	-1.3866	0.106574	-13.0106	1.06e-38	8.73e-36	DOWN		XM_003542835.4	9523.81	4.08221	0.14204	28.7399	1.21e-181	1.18e-178	UP
XM_003548580.5	3040.75	3.9303	0.125628	31.2853	7.39e-215	6.28e-212	UP		XR_415094.4	328.139	-4.49029	0.257803	-17.4175	6.08e-68	6.12e-65	DOWN		XM_003546468.5	546.192	-3.00563	0.232836	-12.9088	4.02e-38	3.18e-35	DOWN		NM_001252940.1	1987.69	3.91943	0.137681	28.4674	2.97e-178	2.82e-175	UP
XM_003517636.4	1638.19	-5.23158	0.16895	-30.9652	1.58e-210	1.28e-207	DOWN		XM_003528920.4	1351.13	2.27786	0.133021	17.1241	9.81e-66	9.08e-63	UP		XM_006592375.4	2033.54	1.33422	0.104058	12.8219	1.24e-37	9.16e-35	UP		NM_001248713.2	1216.03	-4.32627	0.152906	-28.2937	4.13e-176	3.81e-173	DOWN
NM_001250572.1	21106.1	-3.55416	0.118081	-30.0993	4.95e-199	3.52e-196	DOWN		NM_001248013.1	1237.94	-2.84199	0.167007	-17.0172	6.12e-65	5.37e-62	DOWN		XM_003542294.4	654.976	-1.83129	0.142803	-12.8239	1.21e-37	9.16e-35	DOWN		XM_003553825.5	3277.07	4.52599	0.161006	28.1106	7.26e-174	6.38e-171	UP
XM_006581024.3	760.606	-4.90519	0.165694	-29.6038	1.34e-192	9.31e-190	DOWN		NM_001251097.2	564.105	-3.17562	0.186909	-16.9902	9.71e-65	8.31e-62	DOWN		XM_003525862.5	6115.02	1.12049	0.0874572	12.8119	1.41e-37	1.01e-34	UP		NM_001255837.3	2744.66	-3.83432	0.136898	-28.0087	1.27e-172	1.07e-169	DOWN
NM_001249803.2	1487.56	3.95732	0.134484	29.4259	2.56e-190	1.69e-187	UP		NM_001248275.2	2233.83	-2.78321	0.16571	-16.7956	2.63e-63	2.14e-60	DOWN		XM_003554021.5	1084.55	1.48017	0.116054	12.7541	2.96e-37	2.06e-34	UP		NM_001254143.2	2678.09	4.66638	0.167759	27.8159	2.78e-170	2.23e-167	UP
NM_001358219.1	3584.86	3.68313	0.127453	28.8979	1.27e-183	8.05e-181	UP		XM_003525023.5	1240.96	-2.50118	0.149326	-16.7498	5.68e-63	4.53e-60	DOWN		XM_003549297.4	985.151	-1.9513	0.153816	-12.686	7.07e-37	4.77e-34	DOWN		XM_003549854.5	2996.28	-4.82217	0.17396	-27.72	4.01e-169	3.01e-166	DOWN
XM_003528188.4	2630.53	3.3526	0.116123	28.8711	2.75e-183	1.71e-180	UP		NM_001251162.1	616.282	2.46935	0.148507	16.6278	4.38e-62	3.33e-59	UP		NM_001251665.2	2231.28	-1.6586	0.130809	-12.6796	7.67e-37	5.03e-34	DOWN		XM_003526146.5	1048.18	5.11966	0.184726	27.7149	4.62e-169	3.39e-166	UP
XM_041012915.1	1023.51	-7.53291	0.261699	-28.7847	3.34e-182	2.04e-179	DOWN		NM_001248226.3	915.402	3.35279	0.203839	16.4483	8.63e-61	6.42e-58	UP		XM_003531216.5	522.48	-2.01923	0.160791	-12.5581	3.59e-36	2.29e-33	DOWN		XM_003542118.4	1025.02	5.70141	0.206685	27.585	1.68e-167	1.19e-164	UP
XM_006579073.1	704.859	-5.4367	0.189091	-28.7518	8.59e-182	5.16e-179	DOWN		XM_003552879.5	255.86	-3.50098	0.213084	-16.43	1.17e-60	8.49e-58	DOWN		NM_001249307.2	7129.66	-1.23023	0.0985754	-12.4801	9.59e-36	5.95e-33	DOWN		XM_041005037.1	6343.34	-3.80638	0.139003	-27.3835	4.31e-165	2.99e-162	DOWN
XM_003548054.5	1226.03	-3.42208	0.120355	-28.4331	7.89e-178	4.51e-175	DOWN		NM_001255803.3	1943.41	-2.404	0.146713	-16.3858	2.42e-60	1.72e-57	DOWN		XM_003534881.5	1311.56	-2.05632	0.165306	-12.4395	1.6e-35	9.64e-33	DOWN		NM_001317344.1	1723.44	4.53283	0.165804	27.3384	1.48e-164	1.01e-161	UP
LOC100806370	749.013	-5.90131	0.209823	-28.1253	4.81e-174	2.66e-171	DOWN		NM_001251180.2	268.767	3.89503	0.239464	16.2657	1.73e-59	1.18e-56	UP		NM_001249919.2	3692.42	-1.68181	0.136454	-12.3251	6.64e-35	3.91e-32	DOWN		NM_001255048.2	1215.19	-4.21255	0.154627	-27.2433	2e-163	1.33e-160	DOWN
XM_003546647.5	1194.72	3.51122	0.125612	27.953	6.06e-172	3.3e-169	UP		XM_003517798.5	1360.93	2.64563	0.163201	16.2109	4.22e-59	2.84e-56	UP		XM_003518662.5	3637.28	-1.12338	0.0917023	-12.2503	1.67e-34	9.61e-32	DOWN		NM_001289384.1	3339.16	-3.99105	0.147303	-27.0942	1.15e-161	7.29e-159	DOWN
XM_003530529.4	2389.3	-6.20881	0.223656	-27.7605	1.3e-169	6.67e-167	DOWN		XM_003530516.5	11411.5	2.47148	0.153246	16.1275	1.63e-58	1.08e-55	UP		NM_001250282.2	26291	-1.38202	0.113463	-12.1804	3.95e-34	2.21e-31	DOWN		XM_006573241.4	802.963	6.12807	0.230956	26.5335	3.98e-155	2.31e-152	UP
XM_014772556.1	1257.88	6.53998	0.238514	27.4197	1.6e-165	7.96e-163	UP		XM_003526483.4	441.765	2.55666	0.159238	16.0555	5.23e-58	3.31e-55	UP		NM_001250603.2	1736.28	1.37335	0.112875	12.167	4.66e-34	2.52e-31	UP		NM_001371209.1	3014.65	-4.86538	0.184459	-26.3764	2.55e-153	1.44e-150	DOWN
XM_003522070.5	928.371	-3.95375	0.145354	-27.2009	6.34e-163	3.07e-160	DOWN		NM_001248999.3	117890	2.44316	0.153468	15.9196	4.63e-57	2.83e-54	UP		NM_001249225.2	12628.5	-1.14076	0.0937672	-12.1659	4.72e-34	2.52e-31	DOWN		XM_003533709.4	2294.49	4.90985	0.186993	26.2569	5.96e-152	3.3e-149	UP
XM_003548327.4	719.914	-6.15334	0.22626	-27.1959	7.27e-163	3.47e-160	DOWN		NM_001255185.3	1460.38	-3.273	0.20569	-15.9123	5.21e-57	3.13e-54	DOWN		XM_003543473.4	2554.68	-1.34424	0.110653	-12.1482	5.86e-34	3.06e-31	DOWN		XM_003536164.4	1553.59	4.8506	0.185077	26.2086	2.12e-151	1.12e-148	UP
XM_006593834.4	2360.24	-5.72629	0.211423	-27.0845	1.5e-161	6.88e-159	DOWN		NM_001375843.1	907.283	-3.43107	0.215669	-15.909	5.49e-57	3.24e-54	DOWN		XM_003519436.5	1234.16	-1.65968	0.136861	-12.1267	7.62e-34	3.89e-31	DOWN		NM_001249678.2	1306.48	4.89587	0.187402	26.125	1.9e-150	9.77e-148	UP
XM_003530528.5	977.019	-6.66288	0.246262	-27.0561	3.24e-161	1.47e-158	DOWN		XM_003549978.4	1706.69	-2.40645	0.1521	-15.8215	2.21e-56	1.28e-53	DOWN		XM_003537934.5	4748.91	-1.53478	0.127822	-12.0072	3.26e-33	1.63e-30	DOWN		XM_014772556.1	1413.63	6.42883	0.246472	26.0834	5.62e-150	2.85e-147	UP
XM_003541840.3	1503.04	-5.61445	0.209274	-26.8282	1.52e-158	6.69e-156	DOWN		XM_003549793.5	670.321	-2.77349	0.175656	-15.7893	3.68e-56	2.1e-53	DOWN		XM_003519276.4	850.652	-1.85172	0.154569	-11.9799	4.53e-33	2.21e-30	DOWN		XM_003532142.5	610.023	5.06316	0.196534	25.7623	2.35e-146	1.13e-143	UP
XM_003533709.4	1497.69	3.3987	0.127259	26.7069	3.92e-157	1.66e-154	UP		XM_003552509.5	206.793	4.6511	0.295052	15.7637	5.53e-56	3.11e-53	UP		XM_003539858.5	2563.21	-1.77758	0.148545	-11.9666	5.32e-33	2.54e-30	DOWN		XM_003551846.5	802.023	4.47563	0.176067	25.4201	1.51e-142	6.9e-140	UP
XM_006578435.4	638.094	-5.69475	0.215869	-26.3806	2.29e-153	9.39e-151	DOWN		XM_003550943.5	744.78	-2.45886	0.157084	-15.6531	3.16e-55	1.75e-52	DOWN		NM_001250301.2	1092.66	-1.54454	0.12981	-11.8985	1.2e-32	5.64e-30	DOWN		XM_003552712.4	697.681	5.60461	0.22083	25.3798	4.22e-142	1.9e-139	UP
XM_003548083.5	702.541	-3.74974	0.142829	-26.2533	6.56e-152	2.66e-149	DOWN		NM_001354947.1	331.639	-2.6866	0.171902	-15.6286	4.65e-55	2.53e-52	DOWN		NM_001252936.1	919.541	-1.70366	0.143536	-11.8692	1.71e-32	7.86e-30	DOWN		XM_003551130.4	698.011	-5.10213	0.201481	-25.3231	1.78e-141	7.9e-139	DOWN
XM_003533380.4	1720.53	-5.06387	0.193237	-26.2055	2.3e-151	9.21e-149	DOWN		XM_006593834.4	474.658	-3.40948	0.220565	-15.4579	6.67e-54	3.41e-51	DOWN		NM_001252741.2	1414.48	-1.65403	0.139827	-11.8292	2.76e-32	1.24e-29	DOWN		XM_003534492.4	757.104	4.4496	0.176066	25.2724	6.43e-141	2.83e-138	UP
XM_003533638.4	799.993	-6.18129	0.236548	-26.1313	1.61e-150	6.3e-148	DOWN		XM_003521512.2	303.457	-3.74049	0.244734	-15.2839	9.79e-53	4.72e-50	DOWN		XM_014768822.3	1660.56	1.34176	0.11351	11.8206	3.05e-32	1.35e-29	UP		XM_003552222.5	894.03	3.85666	0.154277	24.9982	6.39e-138	2.74e-135	UP
XM_003526379.5	1968.07	-3.55248	0.136774	-25.9735	9.88e-149	3.78e-146	DOWN		XM_003533157.5	7066.28	-2.24478	0.147768	-15.1912	4.04e-52	1.92e-49	DOWN		XM_003544928.5	1531.04	-1.44113	0.122177	-11.7954	4.12e-32	1.78e-29	DOWN		NM_001250188.3	1558.73	-4.41273	0.17656	-24.9928	7.31e-138	3.06e-135	DOWN
XM_003519802.5	1627.22	-5.37639	0.207554	-25.9036	6.07e-148	2.3e-145	DOWN		XM_003524109.4	10027.4	-2.24228	0.148274	-15.1226	1.15e-51	5.39e-49	DOWN		XM_003533759.5	439.23	-2.25856	0.192486	-11.7336	8.57e-32	3.63e-29	DOWN		XM_003539152.4	677.021	4.51938	0.180825	24.9931	7.26e-138	3.06e-135	UP
XM_003530921.3	1234.68	-7.1119	0.278166	-25.5671	3.54e-144	1.3e-141	DOWN		XM_003524732.5	518.38	2.68802	0.17875	15.0379	4.14e-51	1.92e-48	UP		XM_014768753.3	238.806	3.74998	0.319629	11.7323	8.71e-32	3.63e-29	UP		XM_041014667.1	1472.25	-4.49078	0.183157	-24.5187	9.34e-133	3.54e-130	DOWN
XM_003550815.5	1622.88	-5.0443	0.197538	-25.5359	7.88e-144	2.86e-141	DOWN		XM_003544506.5	2592.58	-2.48272	0.165715	-14.9818	9.65e-51	4.24e-48	DOWN		XM_003549897.5	4109.46	-1.2552	0.107035	-11.727	9.27e-32	3.8e-29	DOWN		XM_003520938.5	889.631	-3.89893	0.160302	-24.3224	1.14e-130	4.26e-128	DOWN
XM_014761959.2	698.59	-5.65262	0.226424	-24.9647	1.48e-137	4.77e-135	DOWN		NM_001248359.1	3684.43	2.39734	0.162383	14.7635	2.52e-49	1.06e-46	UP		XM_003543615.4	20639.1	-1.05338	0.0898595	-11.7225	9.77e-32	3.93e-29	DOWN		XM_006596149.4	800.414	7.01699	0.288689	24.3064	1.68e-130	6.23e-128	UP
NM_001364516.1	1171.97	4.19633	0.168495	24.9048	6.59e-137	2.09e-134	UP		XM_006602844.4	895.507	-2.21064	0.150149	-14.723	4.59e-49	1.92e-46	DOWN		NM_001254177.3	2345.5	-1.87224	0.159749	-11.7199	1.01e-31	3.99e-29	DOWN		XM_003527292.5	949.823	-4.67576	0.193171	-24.2053	1.95e-129	7.04e-127	DOWN
XM_003532917.5	839.196	5.12004	0.206803	24.758	2.54e-135	7.98e-133	UP		XM_003537536.5	454.45	-2.64931	0.185759	-14.2621	3.77e-46	1.4e-43	DOWN		XM_006596273.4	1617.36	-1.63386	0.139872	-11.6811	1.59e-31	6.19e-29	DOWN		NM_001254265.3	747.548	-4.89057	0.203842	-23.9919	3.37e-127	1.15e-124	DOWN
XR_416504.3	6094.2	-3.61479	0.146285	-24.7106	8.23e-135	2.56e-132	DOWN		XM_003521819.5	223.2	6.23664	0.441418	14.1286	2.53e-45	9.12e-43	UP		XM_003540002.5	5413.72	1.13502	0.0976262	11.6262	3.03e-31	1.14e-28	UP		XR_416504.3	6667.03	-4.12297	0.173053	-23.8248	1.85e-125	6.16e-123	DOWN
NM_001254177.3	622.592	-4.26414	0.172706	-24.6901	1.37e-134	4.22e-132	DOWN		NM_001250223.2	564.849	-2.95318	0.209602	-14.0894	4.41e-45	1.57e-42	DOWN		XM_006575407.4	1569.71	-1.26928	0.109353	-11.6071	3.79e-31	1.4e-28	DOWN		NM_001249623.2	579.584	5.12175	0.217468	23.5517	1.21e-122	3.71e-120	UP
NM_001317344.1	1577.1	3.57797	0.145456	24.5984	1.31e-133	4.02e-131	UP		XM_003517397.3	294.985	-3.43941	0.246046	-13.9787	2.1e-44	7.35e-42	DOWN		XM_003544963.5	1117.63	-1.30493	0.112855	-11.5629	6.35e-31	2.31e-28	DOWN		XM_003538010.5	4466.36	3.85351	0.163917	23.5089	3.3e-122	1.01e-119	UP
XM_026125664.2	1143.59	-6.41651	0.261463	-24.5408	5.43e-133	1.62e-130	DOWN		XM_003552016.5	399.873	2.37669	0.172344	13.7904	2.91e-43	9.78e-41	UP		XM_006583745.4	755.392	-1.85766	0.161048	-11.5349	8.8e-31	3.16e-28	DOWN		XM_003540068.4	873.405	4.15837	0.177064	23.4851	5.79e-122	1.75e-119	UP
XM_026128782.2	891.83	-6.66154	0.271907	-24.4993	1.5e-132	4.44e-130	DOWN		XM_003549440.5	540.732	-2.2813	0.167262	-13.6391	2.34e-42	7.57e-40	DOWN		XM_003539589.5	1949.94	-1.33475	0.115773	-11.529	9.42e-31	3.33e-28	DOWN		NM_001317531.2	677.442	5.76361	0.246695	23.3633	1.01e-120	3.01e-118	UP
XM_041015768.1	532.319	-6.23178	0.254806	-24.457	4.24e-132	1.23e-129	DOWN		XM_006595795.4	828.458	-3.06076	0.224973	-13.605	3.74e-42	1.19e-39	DOWN		XM_003555889.5	1806.22	-1.84915	0.16063	-11.5119	1.15e-30	4e-28	DOWN		XM_006583745.4	560.558	-6.22021	0.268041	-23.2062	3.94e-119	1.16e-116	DOWN
XM_026127443.2	517.435	-5.99031	0.247759	-24.178	3.79e-129	1.06e-126	DOWN		XM_003532906.4	228.431	4.70427	0.347558	13.5352	9.69e-42	3.02e-39	UP		XM_003543670.5	5852.29	1.1753	0.102486	11.4678	1.91e-30	6.56e-28	UP		XM_026125664.2	686.958	-4.09921	0.177035	-23.1548	1.3e-118	3.74e-116	DOWN
XM_003526142.4	504.897	-5.60428	0.232195	-24.1361	1.04e-128	2.87e-126	DOWN		XM_003533740.5	164.756	-3.27669	0.243629	-13.4495	3.1e-41	9.39e-39	DOWN		XM_003523948.5	7452.88	-1.21244	0.105792	-11.4607	2.08e-30	7.02e-28	DOWN		NM_001249312.2	2098.99	4.18447	0.180771	23.1479	1.53e-118	4.36e-116	UP
XM_003533383.3	793.028	-6.14429	0.255227	-24.0738	4.7e-128	1.26e-125	DOWN		XM_003524118.4	377.478	-2.59816	0.193672	-13.4153	4.92e-41	1.45e-38	DOWN		NM_001267693.2	1164.22	-1.55158	0.135571	-11.4448	2.5e-30	8.31e-28	DOWN		XM_006602844.4	638.373	5.29847	0.229378	23.0993	4.71e-118	1.34e-115	UP
XM_003520621.5	1092.79	-4.26842	0.181476	-23.5206	2.51e-122	6.2e-120	DOWN		XM_003527178.5	166.266	4.15819	0.311722	13.3394	1.37e-40	3.9e-38	UP		NM_001249730.2	2415.69	-1.26067	0.110289	-11.4306	2.94e-30	9.65e-28	DOWN		NM_001253284.2	724.775	-4.42991	0.192189	-23.0497	1.48e-117	4.17e-115	DOWN
XM_003536139.5	500.932	-4.28371	0.18261	-23.4582	1.09e-121	2.66e-119	DOWN		NM_001254198.1	221.053	-3.04616	0.229485	-13.2739	3.28e-40	8.98e-38	DOWN		XM_003538709.5	1367.39	1.25342	0.110501	11.3431	8.03e-30	2.56e-27	UP		XM_003546800.5	1252.05	-4.44308	0.195362	-22.7428	1.69e-114	4.65e-112	DOWN
XM_003537720.5	995.693	-5.6195	0.244249	-23.0072	3.95e-117	9.17e-115	DOWN		XM_003527292.5	354.6	2.88651	0.219495	13.1507	1.69e-39	4.51e-37	UP		XM_003552470.4	5817.55	-1.18175	0.104172	-11.3443	7.92e-30	2.56e-27	DOWN		NM_001250225.2	2642.87	-5.02231	0.220868	-22.7389	1.85e-114	5.04e-112	DOWN
XM_026128593.2	892.091	-8.41619	0.368321	-22.8502	1.46e-115	3.32e-113	DOWN		XM_003539922.1	180.142	-4.2822	0.326583	-13.1121	2.81e-39	7.45e-37	DOWN		XR_418140.4	5838.81	-1.03703	0.092726	-11.1838	4.89e-29	1.54e-26	DOWN		NM_001367938.1	1180.81	-3.94134	0.173414	-22.7279	2.38e-114	6.44e-112	DOWN
XM_041018310.1	390.693	-5.58037	0.245282	-22.7509	1.41e-114	3.09e-112	DOWN		XM_026127856.2	213.287	-2.98784	0.228863	-13.0552	5.94e-39	1.56e-36	DOWN		NM_001251147.2	4038.26	-1.04439	0.0938945	-11.123	9.7e-29	3.01e-26	DOWN		NM_001289303.1	589.838	-5.76682	0.255833	-22.5414	1.63e-112	4.32e-110	DOWN
XM_003539177.5	589.423	-7.144	0.314391	-22.7233	2.64e-114	5.71e-112	DOWN		NM_001250440.3	545.151	2.37068	0.181963	13.0284	8.44e-39	2.19e-36	UP		XM_014769531.1	1252.34	1.79603	0.161537	11.1184	1.02e-28	3.13e-26	UP		NM_001248745.1	721.674	4.38945	0.19511	22.4973	4.41e-112	1.15e-109	UP
NM_001364525.1	557.909	-4.65353	0.208896	-22.2767	6.21e-110	1.3e-107	DOWN		XM_003530041.3	221.506	4.65105	0.357947	12.9937	1.33e-38	3.42e-36	UP		XM_003553135.4	175.85	3.15586	0.284586	11.0893	1.41e-28	4.27e-26	UP		NM_001248079.3	536.168	-4.82872	0.215595	-22.3972	4.2e-111	1.07e-108	DOWN
XM_003520623.5	415.653	-6.09071	0.275985	-22.069	6.28e-108	1.29e-105	DOWN		XM_026126275.2	556.53	-2.2534	0.173607	-12.9799	1.59e-38	4.06e-36	DOWN		XM_003520938.5	1223.4	-1.43169	0.129174	-11.0834	1.51e-28	4.5e-26	DOWN		XM_003520893.5	2222.65	4.27922	0.191104	22.3921	4.7e-111	1.19e-108	UP
XM_003548077.3	549.486	-6.7606	0.308173	-21.9377	1.14e-106	2.22e-104	DOWN		XM_003528141.5	409.451	2.25574	0.174851	12.901	4.45e-38	1.09e-35	UP		XM_003517919.5	1231.52	-1.67114	0.151803	-11.0086	3.48e-28	1.02e-25	DOWN		NM_001356376.1	1299.07	4.59511	0.20552	22.3584	1e-110	2.52e-108	UP
NM_001252830.2	641.582	3.38708	0.154465	21.9278	1.41e-106	2.73e-104	UP		XM_003536335.5	552.317	-2.43485	0.188867	-12.8919	5e-38	1.22e-35	DOWN		XM_003541379.5	12123.3	-1.07505	0.0978809	-10.9832	4.6e-28	1.34e-25	DOWN		XM_026129227.2	972.004	3.95854	0.177335	22.3224	2.24e-110	5.53e-108	UP
XM_003534916.5	1537.62	3.37012	0.153787	21.9142	1.9e-106	3.67e-104	UP		XM_006583537.3	150.643	5.88668	0.467466	12.5927	2.31e-36	5.39e-34	UP		NM_001367432.1	8944.6	-1.29237	0.117706	-10.9797	4.78e-28	1.37e-25	DOWN		NM_001249005.3	734.831	6.12355	0.276703	22.1304	1.61e-108	3.87e-106	UP
XM_003539504.1	1330.8	-5.64147	0.259689	-21.724	1.22e-104	2.27e-102	DOWN		XM_003516269.5	136.486	-4.33227	0.344358	-12.5807	2.7e-36	6.24e-34	DOWN		NM_001364220.1	649.501	-1.87272	0.171418	-10.9249	8.76e-28	2.48e-25	DOWN		NM_001255469.2	552.3	6.21909	0.281028	22.1298	1.63e-108	3.9e-106	UP
XM_014762768.2	888.491	-3.68116	0.169818	-21.6772	3.37e-104	6.25e-102	DOWN		XM_026127535.2	405.622	-2.28215	0.182251	-12.522	5.66e-36	1.29e-33	DOWN		XM_003555744.5	1381.37	1.12053	0.102603	10.921	9.15e-28	2.56e-25	UP		NM_001375843.1	721.514	5.12108	0.231588	22.1129	2.38e-108	5.63e-106	UP
XM_003541601.5	420.861	-5.80446	0.268273	-21.6364	8.17e-104	1.5e-101	DOWN		NM_001250188.3	530.203	2.43642	0.195002	12.4943	8.02e-36	1.81e-33	UP		XM_003538049.5	5237.35	-1.43271	0.131259	-10.9152	9.75e-28	2.7e-25	DOWN		NM_001356984.1	752.699	4.53968	0.205679	22.0716	5.92e-108	1.38e-105	UP
XM_026127338.2	1504.34	3.57885	0.165425	21.6343	8.55e-104	1.55e-101	UP		NM_001249005.3	1003.36	-2.52593	0.202402	-12.4798	9.63e-36	2.13e-33	DOWN		XM_003540470.5	553.785	1.82958	0.167846	10.9003	1.15e-27	3.14e-25	UP		XM_003517919.5	917.274	-4.39197	0.199141	-22.0545	8.64e-108	1.99e-105	DOWN
XM_003547475.5	585.106	-4.76217	0.220551	-21.5921	2.13e-103	3.83e-101	DOWN		XM_003528336.5	189.639	-3.0872	0.247672	-12.4649	1.16e-35	2.53e-33	DOWN		NM_001254210.2	2625.23	1.31546	0.12117	10.8563	1.86e-27	5.03e-25	UP		XM_003550943.5	537.563	6.81567	0.311727	21.8642	5.7e-106	1.27e-103	UP
XM_003530638.5	472	-6.36229	0.294937	-21.5717	3.32e-103	5.93e-101	DOWN		NM_001251176.1	127.287	-4.02083	0.324406	-12.3944	2.8e-35	6.03e-33	DOWN		XM_003545437.5	2507.15	-1.40891	0.12982	-10.8528	1.93e-27	5.16e-25	DOWN		XM_014772592.3	704.609	4.20186	0.192859	21.7873	3.06e-105	6.73e-103	UP
XM_003538081.5	961.419	-4.68662	0.217517	-21.546	5.77e-103	1.03e-100	DOWN		NM_001253032.2	111.534	-4.62167	0.376274	-12.2827	1.12e-34	2.34e-32	DOWN		XM_003520362.5	252.121	-2.40332	0.222466	-10.8031	3.33e-27	8.68e-25	DOWN		XM_006603083.4	638.201	-3.84715	0.177133	-21.7189	1.36e-104	2.97e-102	DOWN
XM_003548793.5	942.632	-3.50404	0.163201	-21.4706	2.93e-102	5.16e-100	DOWN		XM_003531010.5	1584.35	2.38204	0.196224	12.1394	6.53e-34	1.3e-31	UP		XM_003545635.5	4338.48	-1.12925	0.104793	-10.776	4.47e-27	1.15e-24	DOWN		NM_001250782.2	664.922	-4.34351	0.201545	-21.551	5.18e-103	1.11e-100	DOWN
NM_001248745.1	579.457	4.17772	0.195084	21.415	9.68e-102	1.69e-99	UP		XM_003555947.5	338.717	2.31603	0.191615	12.0869	1.24e-33	2.41e-31	UP		XM_026128298.2	1072.34	-1.26911	0.117799	-10.7735	4.59e-27	1.17e-24	DOWN		XM_003553135.4	582.844	5.09549	0.236903	21.5088	1.29e-102	2.7e-100	UP
XM_041004739.1	737.912	-3.68723	0.1722	-21.4125	1.02e-101	1.77e-99	DOWN		XM_003552015.5	190.45	-2.61423	0.21879	-11.9486	6.61e-33	1.24e-30	DOWN		XM_003521445.5	716.405	-1.64063	0.153041	-10.7202	8.18e-27	2.06e-24	DOWN		XM_026128782.2	498.998	-4.1212	0.192099	-21.4535	4.23e-102	8.67e-100	DOWN
XM_003532493.5	763.512	-4.7604	0.223033	-21.3439	4.44e-101	7.6e-99	DOWN		XM_006584111.1	171.172	-4.3711	0.371536	-11.765	5.92e-32	1.07e-29	DOWN		XM_003542323.5	280.035	-2.72598	0.254849	-10.6964	1.06e-26	2.61e-24	DOWN		XM_003549793.5	502.062	6.20043	0.291987	21.2353	4.51e-100	8.97e-98	UP
XM_003549859.5	531.454	-5.94467	0.281823	-21.0937	9.09e-99	1.54e-96	DOWN		NM_001371562.1	114.541	4.01815	0.344771	11.6545	2.18e-31	3.72e-29	UP		XM_003529588.5	733.764	-1.37999	0.129126	-10.6872	1.17e-26	2.85e-24	DOWN		XM_003542751.4	1716.44	-4.48329	0.212115	-21.1361	3.7e-99	7.17e-97	DOWN
NM_001255242.2	399.867	-5.07377	0.240743	-21.0755	1.34e-98	2.23e-96	DOWN		XM_003517110.5	228.854	2.68709	0.23255	11.5549	6.97e-31	1.16e-28	UP		XM_003519752.5	634.805	-1.50723	0.142729	-10.5601	4.56e-26	1.09e-23	DOWN		XM_003543542.5	600.006	4.36168	0.206531	21.1187	5.35e-99	1.03e-96	UP
XM_041008535.1	619.529	-4.86102	0.231677	-20.9819	9.6e-98	1.58e-95	DOWN		NM_001317492.1	306.961	-2.79003	0.241745	-11.5412	8.18e-31	1.36e-28	DOWN		XM_003547694.5	923.045	-1.25328	0.119814	-10.4603	1.31e-25	3.09e-23	DOWN		XM_003541080.4	493.584	5.67462	0.268749	21.115	5.8e-99	1.11e-96	UP
XM_003540961.5	913.038	-5.01908	0.241935	-20.7456	1.34e-95	2.11e-93	DOWN		XM_003533983.5	548.593	-2.43668	0.212281	-11.4785	1.69e-30	2.73e-28	DOWN		NM_001292091.1	2893.98	-1.15624	0.11054	-10.4599	1.32e-25	3.09e-23	DOWN		XM_026124910.2	599.984	4.93115	0.235602	20.93	2.86e-97	5.33e-95	UP
XM_003535340.3	1025.21	-5.23905	0.252577	-20.7424	1.44e-95	2.25e-93	DOWN		NM_001289218.1	162.471	-2.76103	0.247607	-11.1509	7.09e-29	1.05e-26	DOWN		XM_003544903.5	618.521	-1.64174	0.157246	-10.4406	1.62e-25	3.75e-23	DOWN		NM_001248226.3	1599.29	-4.4668	0.213622	-20.9098	4.36e-97	8.09e-95	DOWN
XM_006599496.4	457.062	-5.81304	0.281311	-20.6641	7.29e-95	1.13e-92	DOWN		XM_003525762.5	258.182	3.1083	0.279316	11.1282	9.14e-29	1.33e-26	UP		XM_014762257.3	1615.79	-1.03841	0.0995249	-10.4337	1.74e-25	3.99e-23	DOWN		XM_003543198.5	11951.6	9.72657	0.465998	20.8726	9.51e-97	1.75e-94	UP
XM_014768720.2	399.962	-6.02201	0.292178	-20.6108	2.2e-94	3.36e-92	DOWN		XM_041014180.1	105.548	-4.85099	0.435977	-11.1267	9.3e-29	1.35e-26	DOWN		NM_001254226.2	1198.53	1.24634	0.119554	10.4249	1.91e-25	4.34e-23	UP		XM_003540468.5	1981.54	3.7893	0.182678	20.7431	1.42e-95	2.52e-93	UP
NM_001253973.2	448.927	3.78293	0.18582	20.3581	3.94e-92	5.84e-90	UP		XM_003539424.5	177.194	-3.87324	0.349299	-11.0886	1.43e-28	2.05e-26	DOWN		NM_001249198.1	8485.75	1.1312	0.108582	10.418	2.05e-25	4.62e-23	UP		NM_001354948.1	511.187	-4.21351	0.205898	-20.4641	4.5e-93	7.51e-91	DOWN
NM_001255048.2	1479.7	-3.86288	0.189987	-20.3323	6.66e-92	9.8e-90	DOWN		XM_003541601.5	92.3959	-3.63388	0.329607	-11.0249	2.9e-28	4.12e-26	DOWN		NM_001248956.2	38258.7	1.06518	0.103072	10.3342	4.93e-25	1.09e-22	UP		XM_003542697.4	734.948	3.92377	0.192505	20.3828	2.38e-92	3.88e-90	UP
XM_041005445.1	399.773	-5.60515	0.278638	-20.1162	5.32e-90	7.54e-88	DOWN		XM_041018430.1	313.298	2.2287	0.202164	11.0242	2.92e-28	4.13e-26	UP		XM_003519887.5	1393.47	-1.36932	0.132658	-10.3222	5.59e-25	1.22e-22	DOWN		XM_003547981.5	448.293	3.79484	0.18691	20.303	1.21e-91	1.92e-89	UP
XM_003532724.4	414.707	-6.55411	0.326526	-20.0723	1.29e-89	1.81e-87	DOWN		XM_003556130.3	416.091	-2.51817	0.229112	-10.991	4.22e-28	5.93e-26	DOWN		XM_003555895.5	514.311	-1.77093	0.171777	-10.3095	6.38e-25	1.38e-22	DOWN		NM_001248243.1	1656.76	-4.0386	0.19948	-20.2456	3.88e-91	6.11e-89	DOWN
XM_041011941.1	431.371	-6.79194	0.340095	-19.9707	9.9e-89	1.38e-86	DOWN		NM_001250970.3	142.763	3.1179	0.284903	10.9437	7.12e-28	9.72e-26	UP		XM_003536595.5	1044.99	-1.86793	0.182372	-10.2424	1.28e-24	2.72e-22	DOWN		XM_003530909.5	499.983	-3.78804	0.18795	-20.1545	2.46e-90	3.83e-88	DOWN
XM_003555794.5	374.799	-3.79505	0.190195	-19.9535	1.4e-88	1.94e-86	DOWN		XR_418572.4	102.332	-3.2846	0.301364	-10.8991	1.16e-27	1.57e-25	DOWN		XM_003527181.5	764.076	-1.44431	0.141702	-10.1926	2.14e-24	4.46e-22	DOWN		XM_026126275.2	399.357	5.20862	0.260123	20.0237	3.43e-89	5.14e-87	UP
NM_001250668.2	712.606	3.49608	0.176436	19.815	2.21e-87	3.02e-85	UP		XM_003544868.4	128.218	3.31669	0.304655	10.8867	1.33e-27	1.79e-25	UP		XM_003555940.5	2357.51	-1.50425	0.147658	-10.1874	2.26e-24	4.67e-22	DOWN		XM_003521922.5	442.107	-4.50509	0.225623	-19.9674	1.06e-88	1.57e-86	DOWN
XM_003539922.1	447.496	-5.53107	0.279466	-19.7916	3.52e-87	4.79e-85	DOWN		XM_003552307.5	234.53	2.74042	0.251975	10.8757	1.5e-27	2e-25	UP		NM_001249803.2	370.191	-1.93773	0.190619	-10.1655	2.83e-24	5.74e-22	DOWN		XM_003538797.4	789.919	-4.04279	0.203034	-19.9118	3.21e-88	4.74e-86	DOWN
XM_003543770.4	598.809	-7.0124	0.355184	-19.743	9.21e-87	1.24e-84	DOWN		XM_014778979.3	174.946	2.37179	0.218395	10.8601	1.79e-27	2.37e-25	UP		XM_026128299.2	434.386	-1.88879	0.186681	-10.1177	4.61e-24	9.28e-22	DOWN		XM_003538719.4	468.562	4.56557	0.229328	19.9085	3.44e-88	5.05e-86	UP
NM_001317707.2	603.814	-3.83608	0.195433	-19.6287	8.8e-86	1.16e-83	DOWN		XM_003555349.5	178.965	-2.59789	0.240986	-10.7803	4.27e-27	5.58e-25	DOWN		NM_001364539.1	4335.02	1.40276	0.139699	10.0413	1e-23	2e-21	UP		NM_001364516.1	1116.07	4.16307	0.210033	19.821	1.96e-87	2.82e-85	UP
XM_003540901.4	963.278	3.51995	0.180575	19.493	1.26e-84	1.6e-82	UP		XM_041012915.1	83.4008	-3.9406	0.367201	-10.7315	7.24e-27	9.29e-25	DOWN		XM_003537155.5	822.938	-1.46236	0.146359	-9.99159	1.66e-23	3.25e-21	DOWN		XM_026123621.2	486.625	-5.85908	0.296182	-19.782	4.25e-87	6.03e-85	DOWN
XM_003542914.5	557.865	3.67849	0.189265	19.4356	3.86e-84	4.89e-82	UP		XM_003535086.5	209.326	-2.30808	0.219004	-10.539	5.71e-26	6.98e-24	DOWN		NM_001251185.3	2375.76	-1.03639	0.103842	-9.98046	1.86e-23	3.61e-21	DOWN		NM_001251532.2	927.027	-3.97395	0.201138	-19.7574	6.93e-87	9.76e-85	DOWN
XM_006573241.4	627.299	5.76739	0.297069	19.4143	5.84e-84	7.38e-82	UP		XM_003523840.5	168.894	3.28203	0.312659	10.4972	8.9e-26	1.07e-23	UP		XM_003552500.5	12367	1.03868	0.104381	9.95088	2.5e-23	4.7e-21	UP		NM_001250970.3	445.117	-5.11931	0.259513	-19.7266	1.27e-86	1.77e-84	DOWN
XM_003539739.4	943.475	-3.43743	0.177854	-19.3272	3.17e-83	3.93e-81	DOWN		XM_003517636.4	309.605	-2.76916	0.264578	-10.4663	1.23e-25	1.47e-23	DOWN		XM_003546808.5	1912.21	-1.01694	0.102663	-9.90564	3.93e-23	7.28e-21	DOWN		XM_003550036.5	367.033	-4.80325	0.243571	-19.7201	1.45e-86	2.01e-84	DOWN
XM_003525699.5	432.986	-6.48146	0.335413	-19.3238	3.39e-83	4.19e-81	DOWN		XM_014761745.3	332.835	-2.79853	0.267925	-10.4452	1.54e-25	1.82e-23	DOWN		NM_001253104.2	1899.61	-1.05451	0.106987	-9.85647	6.43e-23	1.18e-20	DOWN		XM_003527069.4	860.576	-3.96244	0.201566	-19.6583	4.91e-86	6.73e-84	DOWN
XM_041014990.1	561.966	4.13512	0.215594	19.1801	5.43e-82	6.59e-80	UP		XR_005891190.1	92.7554	-3.65674	0.352932	-10.361	3.73e-25	4.27e-23	DOWN		NM_001249321.3	450.093	-2.08611	0.212101	-9.83545	7.92e-23	1.44e-20	DOWN		XM_003539739.4	425.449	-4.142	0.211512	-19.5828	2.17e-85	2.9e-83	DOWN
NM_001251547.1	489.416	3.48933	0.182982	19.0692	4.55e-81	5.4e-79	UP		XM_026123939.1	242.077	-3.47518	0.339689	-10.2305	1.45e-24	1.62e-22	DOWN		XM_003522729.5	433.099	-2.16887	0.221222	-9.80404	1.08e-22	1.94e-20	DOWN		XM_003549723.5	397.501	-4.96504	0.256934	-19.3242	3.36e-83	4.34e-81	DOWN
XM_006603039.4	476.744	-5.71082	0.302435	-18.8828	1.58e-79	1.84e-77	DOWN		XR_001388539.3	215.607	2.34336	0.230586	10.1626	2.91e-24	3.17e-22	UP		XM_003536253.5	1353.73	-1.17376	0.120412	-9.74786	1.88e-22	3.35e-20	DOWN		NM_001251066.3	427.519	-4.48999	0.232803	-19.2867	6.95e-83	8.87e-81	DOWN
XM_003553155.5	480.046	-7.28106	0.386043	-18.8608	2.4e-79	2.76e-77	DOWN		XM_003533380.4	369.778	-2.7973	0.276127	-10.1305	4.05e-24	4.32e-22	DOWN		NM_001352889.1	1808.58	-1.08842	0.111819	-9.73375	2.16e-22	3.79e-20	DOWN		XM_003523840.5	335.343	-4.59252	0.239747	-19.1557	8.67e-82	1.07e-79	DOWN
XM_006584181.1	283.784	-5.63478	0.301759	-18.6731	8.19e-78	9.18e-76	DOWN		XM_003552649.5	383.489	-2.6738	0.26432	-10.1158	4.7e-24	4.99e-22	DOWN		NM_001289198.2	3041.3	-1.26821	0.130358	-9.7287	2.27e-22	3.96e-20	DOWN		NM_001255614.1	628.64	-3.7796	0.197691	-19.1187	1.76e-81	2.15e-79	DOWN
NM_001253284.2	751.475	-3.65223	0.196564	-18.5804	4.63e-77	5.11e-75	DOWN		XM_041009699.1	160.073	2.41788	0.241633	10.0064	1.43e-23	1.49e-21	UP		NM_001364713.1	314.935	2.21923	0.228313	9.72014	2.47e-22	4.24e-20	UP		XM_003554751.5	385.435	-4.00742	0.210342	-19.0519	6.33e-81	7.71e-79	DOWN
XM_003552648.4	1035.56	-3.51974	0.190113	-18.514	1.59e-76	1.74e-74	DOWN		XM_003552648.4	80.1859	4.94485	0.494958	9.99045	1.68e-23	1.74e-21	UP		NM_001255934.2	538.163	-1.86476	0.192701	-9.67693	3.78e-22	6.38e-20	DOWN		NM_001251147.2	2725.14	-3.78567	0.198988	-19.0246	1.07e-80	1.29e-78	DOWN
NM_001248582.2	993.545	-4.23474	0.229572	-18.4463	5.59e-76	6.07e-74	DOWN		XM_003527340.4	94.081	-3.80203	0.383181	-9.92227	3.33e-23	3.35e-21	DOWN		NM_001251264.2	974.91	-1.20545	0.125468	-9.60764	7.42e-22	1.24e-19	DOWN		XM_003517492.4	388.42	4.18626	0.220054	19.0238	1.08e-80	1.31e-78	UP
XM_006584758.3	383.318	-3.37223	0.183488	-18.3785	1.95e-75	2.1e-73	DOWN		XM_003539053.4	96.6427	-4.25119	0.428483	-9.92149	3.36e-23	3.37e-21	DOWN		NM_001251335.2	1962.49	-1.02767	0.107589	-9.55184	1.27e-21	2.12e-19	DOWN		NM_001250223.2	429.326	6.26701	0.332643	18.8401	3.55e-79	4.19e-77	UP
XM_003539145.2	485.303	-5.79632	0.316903	-18.2905	9.85e-75	1.05e-72	DOWN		XM_003520322.5	124.047	4.54778	0.458415	9.92066	3.39e-23	3.39e-21	UP		NM_001250561.2	1252.91	-2.06923	0.217368	-9.51946	1.74e-21	2.85e-19	DOWN		XM_003532906.4	468.577	-6.01719	0.321522	-18.7147	3.76e-78	4.31e-76	DOWN
XM_003536164.4	681.883	5.24308	0.287453	18.2398	2.49e-74	2.63e-72	UP		XM_006598111.3	147.503	4.25592	0.430051	9.89632	4.32e-23	4.29e-21	UP		NM_001249221.2	757.107	-1.39032	0.14604	-9.52015	1.73e-21	2.85e-19	DOWN		XM_014761744.2	463.908	3.82266	0.205168	18.6319	1.77e-77	1.99e-75	UP
XR_413314.4	675.16	8.16919	0.449954	18.1556	1.16e-73	1.21e-71	UP		XM_003530921.3	97.5096	-3.42733	0.351114	-9.7613	1.65e-22	1.59e-20	DOWN		XM_003542102.5	415.319	-2.04528	0.215092	-9.50883	1.93e-21	3.14e-19	DOWN		XM_003544753.5	317.641	-4.61068	0.248493	-18.5546	7.49e-77	8.28e-75	DOWN
XM_014764829.3	342.411	-4.47583	0.246602	-18.15	1.28e-73	1.34e-71	DOWN		XM_003533381.1	344.041	-2.99505	0.307618	-9.73626	2.11e-22	2.02e-20	DOWN		XM_003536639.5	1510.5	-1.57097	0.166445	-9.43834	3.79e-21	6.04e-19	DOWN		XM_014763702.3	1297.48	-9.84411	0.532302	-18.4935	2.33e-76	2.55e-74	DOWN
XM_003545819.5	631.168	-6.63042	0.369018	-17.9677	3.49e-72	3.5e-70	DOWN		XR_005891008.1	168.548	2.37508	0.244261	9.72352	2.39e-22	2.28e-20	UP		XM_003546626.5	1467.74	-1.43036	0.152111	-9.4034	5.28e-21	8.36e-19	DOWN		XM_003530041.3	394.119	-5.75974	0.311645	-18.4818	2.9e-76	3.15e-74	DOWN
XM_003532624.1	342.984	-7.27398	0.405512	-17.9378	5.98e-72	5.97e-70	DOWN		XM_003530529.4	308.294	-3.23297	0.332923	-9.71087	2.71e-22	2.57e-20	DOWN		XM_014773595.3	1081.68	-1.44426	0.153799	-9.39057	5.97e-21	9.38e-19	DOWN		XM_003537536.5	336.001	6.27506	0.340507	18.4286	7.75e-76	8.31e-74	UP
XM_003516269.5	340.913	-5.59531	0.312169	-17.924	7.67e-72	7.64e-70	DOWN		NM_001358029.1	216.466	2.28764	0.235582	9.71061	2.72e-22	2.57e-20	UP		NM_001248734.2	892.017	-1.62471	0.173989	-9.33797	9.82e-21	1.52e-18	DOWN		XM_003538384.5	315.201	-5.38038	0.29317	-18.3525	3.16e-75	3.33e-73	DOWN
XM_003521922.5	481.484	-4.50108	0.251903	-17.8683	2.08e-71	2.07e-69	DOWN		XM_003524256.5	235.089	-2.53181	0.260783	-9.70851	2.77e-22	2.62e-20	DOWN		XM_003517974.5	426.365	-1.50398	0.161306	-9.32379	1.12e-20	1.73e-18	DOWN		LOC100785868	286.508	5.25397	0.28647	18.3404	3.94e-75	4.15e-73	UP
XM_003541633.5	252.468	-4.53144	0.254057	-17.8363	3.69e-71	3.64e-69	DOWN		NM_001317416.1	155.298	2.54971	0.262732	9.70459	2.88e-22	2.71e-20	UP		NM_001248152.1	1415.34	1.28854	0.139275	9.25178	2.21e-20	3.33e-18	UP		XM_003552307.5	521.883	-4.26218	0.232489	-18.3328	4.53e-75	4.76e-73	DOWN
XM_026129227.2	434.245	3.47478	0.195273	17.7945	7.8e-71	7.62e-69	UP		NM_001250507.2	80.4767	4.35085	0.449281	9.68402	3.53e-22	3.31e-20	UP		XM_003533598.5	1229.42	-1.29329	0.139936	-9.24207	2.42e-20	3.63e-18	DOWN		XM_003536833.4	430.994	4.81928	0.263145	18.3142	6.38e-75	6.68e-73	UP
XM_003525135.5	397.646	-7.48697	0.42087	-17.7893	8.56e-71	8.34e-69	DOWN		NM_001249698.1	68.0724	-4.53873	0.469861	-9.65973	4.47e-22	4.17e-20	DOWN		XM_014764856.3	2561.31	-1.19431	0.130235	-9.17047	4.71e-20	6.97e-18	DOWN		XR_001384942.2	344.022	5.13953	0.281427	18.2624	1.65e-74	1.7e-72	UP
XM_003538462.3	370.746	-7.21094	0.407174	-17.7097	3.53e-70	3.39e-68	DOWN		XM_003521090.4	138.798	-2.84138	0.297292	-9.55754	1.21e-21	1.1e-19	DOWN		XM_003525880.5	4184.97	-1.39026	0.152487	-9.11723	7.71e-20	1.13e-17	DOWN		XM_003536139.5	345.028	-6.33339	0.347644	-18.218	3.71e-74	3.8e-72	DOWN
XM_003549005.5	325.837	-6.75383	0.38153	-17.7019	4.05e-70	3.88e-68	DOWN		XM_026124748.1	120.617	-4.11559	0.431448	-9.53903	1.44e-21	1.3e-19	DOWN		XM_041006869.1	327.517	1.86399	0.204884	9.09781	9.22e-20	1.34e-17	UP		NM_001255508.3	707.424	-4.24276	0.233151	-18.1975	5.4e-74	5.49e-72	DOWN
XM_003539152.4	619.566	3.75123	0.212554	17.6483	1.05e-69	9.93e-68	UP		XM_006605970.4	149.161	2.46772	0.258751	9.53707	1.47e-21	1.32e-19	UP		XR_005891896.1	2468.76	-1.01324	0.111447	-9.09173	9.75e-20	1.4e-17	DOWN		XM_003544751.5	869.251	-3.96565	0.218056	-18.1863	6.62e-74	6.72e-72	DOWN
XM_003530744.5	271.981	-6.29367	0.359538	-17.5049	1.31e-68	1.21e-66	DOWN		XM_003542316.4	84.8107	-3.35426	0.352283	-9.52148	1.71e-21	1.52e-19	DOWN		NM_001253022.2	1047.59	-1.06861	0.11754	-9.0915	9.77e-20	1.4e-17	DOWN		NM_001353888.1	441.105	5.15788	0.284423	18.1345	1.7e-73	1.71e-71	UP
XM_003548352.5	422.621	-6.33627	0.364051	-17.4049	7.58e-68	6.85e-66	DOWN		NM_001356982.1	60.4323	-4.19104	0.440491	-9.51447	1.83e-21	1.62e-19	DOWN		XM_003538384.5	412.095	-1.99488	0.219803	-9.07575	1.13e-19	1.61e-17	DOWN		XM_014769875.2	324.681	-4.227	0.233096	-18.1342	1.71e-73	1.71e-71	DOWN
NM_001317687.2	462.331	5.18462	0.298939	17.3434	2.21e-67	1.99e-65	UP		XM_003530528.5	109.26	-3.50642	0.371473	-9.43922	3.76e-21	3.26e-19	DOWN		XM_003549472.5	3810.9	-1.29972	0.143423	-9.06211	1.28e-19	1.81e-17	DOWN		XM_041017540.1	678.898	4.07033	0.225693	18.0348	1.04e-72	1.01e-70	UP
XM_006590632.4	247.035	-4.16616	0.241368	-17.2606	9.31e-67	8.24e-65	DOWN		XM_003544360.5	171.052	-2.54242	0.26969	-9.42719	4.21e-21	3.61e-19	DOWN		XM_003518806.5	880.79	-1.16376	0.128878	-9.02989	1.72e-19	2.4e-17	DOWN		NM_001250409.3	341.988	-4.4091	0.246117	-17.9146	9.07e-72	8.66e-70	DOWN
XM_003549723.5	416.883	-3.60282	0.209006	-17.2379	1.38e-66	1.22e-64	DOWN		XM_003528793.5	90.2862	4.72017	0.501872	9.40512	5.2e-21	4.42e-19	UP		XM_003547705.4	1980.4	-1.04135	0.115584	-9.00946	2.07e-19	2.86e-17	DOWN		XM_003545822.4	299.789	3.85212	0.215352	17.8876	1.47e-71	1.4e-69	UP
XM_003532623.5	450.818	-6.2743	0.368917	-17.0073	7.24e-65	6.22e-63	DOWN		XM_003555592.5	162.572	-2.76544	0.295124	-9.37041	7.23e-21	6.05e-19	DOWN		NM_001250313.2	1365.39	-1.21657	0.135248	-8.9951	2.36e-19	3.24e-17	DOWN		NM_001255271.3	308.901	-3.90711	0.22103	-17.6768	6.33e-70	5.77e-68	DOWN
XM_041017540.1	480.941	3.59686	0.211501	17.0064	7.37e-65	6.31e-63	UP		XM_026128593.2	58.2975	-4.54651	0.486969	-9.33633	9.97e-21	8.21e-19	DOWN		NM_001250611.2	3399.71	1.05423	0.117264	8.99028	2.47e-19	3.37e-17	UP		NM_001249411.2	356.003	-4.6256	0.264895	-17.462	2.79e-68	2.45e-66	DOWN
XM_003550883.5	417.384	3.66946	0.21616	16.9757	1.24e-64	1.06e-62	UP		XM_003518706.5	109.982	-4.26506	0.457535	-9.32183	1.14e-20	9.39e-19	DOWN		XM_003543513.5	423.18	-1.74886	0.194574	-8.98814	2.51e-19	3.41e-17	DOWN		NM_001354947.1	254.499	4.36931	0.252667	17.2928	5.33e-67	4.53e-65	UP
XM_003539053.4	225.584	-5.40634	0.319477	-16.9225	3.07e-64	2.61e-62	DOWN		XM_003548356.5	118.739	-2.61798	0.281315	-9.30623	1.32e-20	1.08e-18	DOWN		XM_003545949.5	1044.49	-1.1212	0.124925	-8.97499	2.83e-19	3.83e-17	DOWN		NM_001317687.2	416.094	4.31552	0.249812	17.2751	7.25e-67	6.13e-65	UP
XM_006580408.4	212.122	-4.87011	0.287797	-16.9221	3.09e-64	2.63e-62	DOWN		XM_003519802.5	209.214	-2.28257	0.250195	-9.12313	7.3e-20	5.58e-18	DOWN		NM_001254697.2	680.364	-1.30926	0.146024	-8.96603	3.07e-19	4.13e-17	DOWN		NR_161161.1	346.053	-3.80033	0.220003	-17.274	7.38e-67	6.23e-65	DOWN
XM_003520846.5	266.452	-6.43488	0.380272	-16.9218	3.11e-64	2.63e-62	DOWN		XM_003539358.4	58.1344	-3.43601	0.377232	-9.10849	8.35e-20	6.34e-18	DOWN		NM_001248494.2	70986.9	1.13611	0.12677	8.96202	3.19e-19	4.23e-17	UP		XM_003548077.3	447.568	-3.8782	0.224934	-17.2416	1.29e-66	1.09e-64	DOWN
XM_003527340.4	286.28	-5.37306	0.31753	-16.9215	3.13e-64	2.64e-62	DOWN		XM_006592769.4	109.101	2.88505	0.317183	9.09586	9.38e-20	7.09e-18	UP		NM_001250161.3	923.58	-1.96681	0.21983	-8.947	3.65e-19	4.79e-17	DOWN		NM_001253249.2	325.297	-3.86529	0.224796	-17.1946	2.91e-66	2.43e-64	DOWN
XM_003521830.1	259.851	-5.81499	0.343817	-16.9131	3.61e-64	3.04e-62	DOWN		XM_003538670.3	70.0468	-4.14801	0.456703	-9.0825	1.06e-19	7.97e-18	DOWN		NM_001249411.2	477.644	-1.71362	0.191661	-8.94092	3.86e-19	5.03e-17	DOWN		XM_003528654.5	322.349	6.22565	0.362684	17.1655	4.81e-66	3.98e-64	UP
XR_001388569.3	261.715	4.57399	0.270533	16.9073	3.97e-64	3.34e-62	UP		XM_003548659.4	254.259	-3.30398	0.363869	-9.08013	1.08e-19	8.12e-18	DOWN		LOC100783632	596.638	1.37967	0.154321	8.94023	3.88e-19	5.04e-17	UP		XM_041013699.1	312.389	-3.85029	0.226098	-17.0293	4.98e-65	4e-63	DOWN
XM_003549858.5	386.353	-4.85432	0.292522	-16.5947	7.61e-62	6.19e-60	DOWN		XM_014763702.3	68.3158	5.32058	0.585979	9.07981	1.09e-19	8.13e-18	UP		XM_003534554.5	2165.88	1.07763	0.12092	8.9119	5.02e-19	6.43e-17	UP		XM_003524118.4	276.941	6.64236	0.391261	16.9768	1.22e-64	9.76e-63	UP
NM_001254570.2	229.364	-4.90897	0.296428	-16.5604	1.35e-61	1.09e-59	DOWN		NM_001251066.3	142.677	2.49683	0.280372	8.90541	5.32e-19	3.75e-17	UP		XM_003533983.5	1603.66	-1.3277	0.149294	-8.8932	5.94e-19	7.49e-17	DOWN		XM_026127535.2	287.096	6.85944	0.407018	16.8529	9.99e-64	7.84e-62	UP
XM_003522231.5	217.455	-4.80709	0.290303	-16.5589	1.38e-61	1.11e-59	DOWN		XM_003547885.5	354.217	-2.49203	0.279957	-8.90149	5.51e-19	3.87e-17	DOWN		NM_001250431.1	1063.59	-1.03154	0.116213	-8.87632	6.91e-19	8.67e-17	DOWN		XM_003552648.4	456.17	-7.73927	0.459529	-16.8417	1.21e-63	9.45e-62	DOWN
XM_003553710.4	255.208	-6.3756	0.385522	-16.5376	1.97e-61	1.58e-59	DOWN		XM_003556160.5	169.296	-2.60085	0.292404	-8.89472	5.86e-19	4.1e-17	DOWN		XM_003542578.2	615.857	-1.30922	0.14776	-8.86045	7.97e-19	9.94e-17	DOWN		XM_003520322.5	288.677	-6.05704	0.360048	-16.8229	1.66e-63	1.29e-61	DOWN
XM_006580488.4	692.013	4.71468	0.285652	16.505	3.38e-61	2.69e-59	UP		XM_003543315.5	90.3013	-2.70744	0.304631	-8.88761	6.24e-19	4.36e-17	DOWN		XM_003532238.5	2440.09	-1.07587	0.121577	-8.84932	8.81e-19	1.09e-16	DOWN		XM_003521819.5	342.075	-7.10384	0.422939	-16.7964	2.59e-63	2.01e-61	DOWN
XM_003542751.4	3032.22	-3.67202	0.222774	-16.4832	4.84e-61	3.83e-59	DOWN		XM_014765271.3	123.177	2.42512	0.275683	8.79677	1.41e-18	9.58e-17	UP		NM_001250775.2	1090.03	1.0913	0.123549	8.83299	1.02e-18	1.26e-16	UP		XM_003546403.5	231.468	4.27838	0.25495	16.7813	3.35e-63	2.59e-61	UP
NM_001250159.3	610.602	-4.09794	0.248943	-16.4613	6.95e-61	5.49e-59	DOWN		XM_041011941.1	50.9443	-3.72038	0.425312	-8.74741	2.18e-18	1.45e-16	DOWN		XM_003522704.5	592.912	-1.74014	0.197807	-8.79719	1.4e-18	1.72e-16	DOWN		XM_014764829.3	289.136	-5.66068	0.337841	-16.7555	5.17e-63	3.98e-61	DOWN
XM_026124574.2	287.675	-4.50861	0.275383	-16.3722	3.02e-60	2.34e-58	DOWN		XM_003547823.4	100.851	-2.9289	0.335604	-8.72727	2.61e-18	1.72e-16	DOWN		NM_001249762.2	37651.4	1.01979	0.115983	8.7926	1.46e-18	1.78e-16	UP		NM_001248582.2	1215.63	-3.98218	0.238183	-16.719	9.53e-63	7.24e-61	DOWN
XM_003551918.4	286.556	-5.49311	0.335752	-16.3606	3.65e-60	2.81e-58	DOWN		XM_014769326.3	111.4	2.42851	0.278721	8.71303	2.96e-18	1.94e-16	UP		XM_003539794.3	5183.52	-1.35025	0.153698	-8.78506	1.56e-18	1.9e-16	DOWN		XM_006598868.4	310.911	5.00185	0.301532	16.5881	8.5e-62	6.32e-60	UP
NM_001250526.1	297.627	-3.46242	0.211665	-16.358	3.81e-60	2.92e-58	DOWN		XM_003554406.5	43.3969	-4.51436	0.520459	-8.6738	4.18e-18	2.72e-16	DOWN		XM_006582235.4	907.602	1.50372	0.171835	8.75098	2.12e-18	2.56e-16	UP		XM_003542670.5	281.429	5.15248	0.310893	16.5732	1.09e-61	8.09e-60	UP
NM_001250732.1	274.021	-7.1284	0.438734	-16.2477	2.32e-59	1.75e-57	DOWN		XM_041015768.1	65.7368	-3.19394	0.368424	-8.6692	4.35e-18	2.82e-16	DOWN		XM_003537367.5	776.271	1.321	0.151161	8.73902	2.35e-18	2.81e-16	UP		XM_003555638.4	304.419	-4.04058	0.244235	-16.5438	1.77e-61	1.31e-59	DOWN
NM_001360311.1	554.348	3.37975	0.209168	16.1581	9.97e-59	7.39e-57	UP		NM_001249549.3	97.6286	2.58928	0.303006	8.5453	1.28e-17	8.01e-16	UP		XM_003543274.5	380.282	-1.76185	0.20177	-8.73194	2.5e-18	2.98e-16	DOWN		NM_001255903.3	236.275	-5.01355	0.30374	-16.506	3.32e-61	2.42e-59	DOWN
NM_001248043.2	383.198	7.12715	0.442106	16.1209	1.82e-58	1.34e-56	UP		XM_003543770.4	56.7598	-3.6007	0.422366	-8.52507	1.53e-17	9.4e-16	DOWN		XM_003516894.5	1945.77	-1.11716	0.128704	-8.68004	3.96e-18	4.61e-16	DOWN		XM_003523184.3	250.489	-5.52126	0.336346	-16.4154	1.48e-60	1.06e-58	DOWN
XM_006573669.4	436.853	-5.23636	0.325976	-16.0636	4.59e-58	3.36e-56	DOWN		XM_026125883.2	104.81	-2.42623	0.285816	-8.48879	2.09e-17	1.27e-15	DOWN		XM_003536534.5	4557.43	-1.12792	0.130214	-8.66204	4.63e-18	5.37e-16	DOWN		XM_003552509.5	220.735	-5.00001	0.304621	-16.4139	1.52e-60	1.08e-58	DOWN
XM_041016772.1	383.121	-5.51928	0.343594	-16.0634	4.61e-58	3.37e-56	DOWN		NM_001252999.2	109.129	2.55162	0.30065	8.48699	2.12e-17	1.28e-15	UP		NM_001248999.3	188904	1.04036	0.120609	8.62591	6.36e-18	7.3e-16	UP		XM_014774986.3	266.635	6.75259	0.41237	16.3751	2.88e-60	2.02e-58	UP
NM_001353888.1	387.636	4.9068	0.306825	15.9922	1.45e-57	1.05e-55	UP		NM_001249199.2	370.778	-2.41132	0.284302	-8.48155	2.22e-17	1.33e-15	DOWN		XM_003528856.5	337.615	-1.56979	0.182629	-8.59551	8.29e-18	9.42e-16	DOWN		XM_003549858.5	289.306	-5.45145	0.33471	-16.2871	1.22e-59	8.44e-58	DOWN
XM_003525919.2	249.128	-5.57884	0.349032	-15.9838	1.66e-57	1.2e-55	DOWN		XM_041011423.1	161.92	-2.30678	0.272583	-8.46267	2.61e-17	1.56e-15	DOWN		XM_003554519.5	4117.7	-1.02559	0.119361	-8.59237	8.52e-18	9.63e-16	DOWN		XM_003556057.4	305.542	6.78039	0.419214	16.174	7.69e-59	5.21e-57	UP
XM_003540069.5	617.863	-3.45269	0.216708	-15.9324	3.77e-57	2.71e-55	DOWN		XM_003551918.4	87.1004	-3.80174	0.452891	-8.39438	4.68e-17	2.76e-15	DOWN		XM_003542406.5	3634.25	-1.25197	0.14616	-8.56573	1.07e-17	1.21e-15	DOWN		XM_006595795.4	669.372	3.90081	0.242217	16.1046	2.37e-58	1.59e-56	UP
XM_003555335.4	456.894	4.96195	0.313535	15.8258	2.06e-56	1.46e-54	UP		XM_006581009.4	115.21	-2.7624	0.33285	-8.29925	1.05e-16	6e-15	DOWN		XM_003527883.5	249.873	1.87945	0.220075	8.54005	1.34e-17	1.5e-15	UP		NM_001253004.3	377.299	3.78853	0.235291	16.1015	2.49e-58	1.67e-56	UP
XM_003549800.5	482.242	3.7081	0.234398	15.8197	2.28e-56	1.6e-54	UP		XM_006583745.4	90.8405	3.22151	0.391771	8.22294	1.99e-16	1.1e-14	UP		XM_003544753.5	454.918	-1.35043	0.158851	-8.50122	1.88e-17	2.09e-15	DOWN		XM_003521512.2	244.451	5.52008	0.346197	15.9449	3.09e-57	2.02e-55	UP
XM_003541080.4	263.721	4.70668	0.298306	15.778	4.41e-56	3.07e-54	UP		XR_001384594.3	110.333	2.26367	0.276892	8.17528	2.95e-16	1.62e-14	UP		NM_001371115.1	516.367	-1.66848	0.196628	-8.48543	2.15e-17	2.37e-15	DOWN		NM_001249082.2	245.569	4.90054	0.307356	15.9442	3.13e-57	2.04e-55	UP
XM_003552899.5	289.858	3.91519	0.249992	15.6612	2.78e-55	1.89e-53	UP		XM_003518624.5	210.107	2.29637	0.280937	8.17395	2.98e-16	1.63e-14	UP		XM_003517673.5	597.814	-1.61735	0.190927	-8.47103	2.43e-17	2.67e-15	DOWN		NM_001250937.2	209.56	4.13435	0.259551	15.9289	3.99e-57	2.59e-55	UP
XM_003536833.4	269.195	4.62727	0.295468	15.6608	2.8e-55	1.9e-53	UP		XM_006586855.4	72.9918	2.88227	0.355257	8.11319	4.93e-16	2.65e-14	UP		NM_001250456.3	984.091	-1.3778	0.163202	-8.44229	3.11e-17	3.39e-15	DOWN		XM_003529102.5	334.761	3.83455	0.243366	15.7563	6.22e-56	3.91e-54	UP
XM_003548673.5	324.335	-6.04364	0.38595	-15.6591	2.88e-55	1.95e-53	DOWN		XM_003532623.5	60.1825	-3.35775	0.414041	-8.10969	5.07e-16	2.72e-14	DOWN		XM_003527375.5	1191.23	-1.24388	0.147941	-8.40792	4.17e-17	4.52e-15	DOWN		XM_003552955.5	905.17	4.25507	0.270812	15.7123	1.25e-55	7.73e-54	UP
XM_003539831.5	360.249	-4.12681	0.26496	-15.5752	1.07e-54	7.11e-53	DOWN		XM_014766160.1	50.6099	-4.25734	0.526923	-8.07963	6.5e-16	3.45e-14	DOWN		NM_001250145.2	815.294	1.26171	0.150099	8.40584	4.25e-17	4.58e-15	UP		XM_003540069.5	277.049	-5.10174	0.325164	-15.6898	1.78e-55	1.09e-53	DOWN
XM_003550036.5	403.703	-4.65078	0.300008	-15.5022	3.35e-54	2.2e-52	DOWN		XM_003539941.4	99.094	-3.76908	0.468376	-8.04711	8.48e-16	4.45e-14	DOWN		NM_001251341.2	11062.4	1.22672	0.146047	8.39953	4.48e-17	4.79e-15	UP		XM_003556130.3	312.134	4.6107	0.29415	15.6746	2.26e-55	1.38e-53	UP
XM_003554585.5	274.702	-7.36061	0.475513	-15.4793	4.78e-54	3.13e-52	DOWN		XM_003537720.5	128.866	-2.58226	0.321724	-8.02634	1e-15	5.24e-14	DOWN		NM_001357057.1	792.589	-1.30067	0.154945	-8.3944	4.68e-17	4.98e-15	DOWN		XM_006584121.4	202.011	4.54896	0.291397	15.6109	6.14e-55	3.68e-53	UP
XM_003529800.5	262.998	-3.55589	0.230445	-15.4305	1.02e-53	6.66e-52	DOWN		XM_003541840.3	170.785	-2.35043	0.293564	-8.00653	1.18e-15	6.1e-14	DOWN		XM_003544405.5	1032.8	-1.05102	0.125929	-8.34612	7.05e-17	7.39e-15	DOWN		XM_026128851.2	272.902	-4.26833	0.274868	-15.5287	2.22e-54	1.32e-52	DOWN
XM_041009799.1	235.408	-5.0488	0.328306	-15.3783	2.29e-53	1.47e-51	DOWN		NM_001248393.2	90.8719	2.60809	0.329225	7.9219	2.34e-15	1.17e-13	UP		XM_003547563.5	338.6	1.71955	0.206813	8.31452	9.21e-17	9.52e-15	UP		XM_003524213.5	258.237	4.21424	0.271688	15.5113	2.91e-54	1.71e-52	UP
XM_003538719.4	406.226	4.18608	0.273186	15.3232	5.35e-53	3.42e-51	UP		XM_014762503.2	55.3479	3.44975	0.440208	7.83664	4.63e-15	2.25e-13	UP		XM_003550607.4	897.718	1.15525	0.139626	8.27383	1.3e-16	1.33e-14	UP		XM_003517407.5	280.775	3.97982	0.256622	15.5085	3.04e-54	1.79e-52	UP
XM_006603326.1	285.683	-7.21303	0.472909	-15.2525	1.59e-52	1.01e-50	DOWN		XM_003530255.5	48.3584	-3.41676	0.437352	-7.81239	5.61e-15	2.71e-13	DOWN		NM_001251666.2	5833.53	-1.20903	0.146363	-8.26049	1.45e-16	1.48e-14	DOWN		XR_001388477.2	340.041	-4.36728	0.282149	-15.4786	4.84e-54	2.83e-52	DOWN
XM_003551078.4	376.271	3.51715	0.2308	15.2389	1.95e-52	1.23e-50	UP		NM_001317345.1	127.305	-2.63775	0.337998	-7.80405	6e-15	2.88e-13	DOWN		XM_003544105.5	301.34	1.8357	0.222518	8.24967	1.59e-16	1.61e-14	UP		XR_413314.4	1671.4	11.4153	0.738477	15.4578	6.68e-54	3.89e-52	UP
XM_014774673.3	282.176	-3.38058	0.222307	-15.2068	3.19e-52	1.99e-50	DOWN		XM_003545877.5	62.0139	-3.61323	0.463413	-7.79698	6.34e-15	3.03e-13	DOWN		XM_006592251.4	581.348	-1.30325	0.158533	-8.22066	2.02e-16	2.04e-14	DOWN		NM_001280575.1	187.461	4.74865	0.30846	15.3947	1.78e-53	1.02e-51	UP
NM_001250409.3	245.255	-3.3803	0.223876	-15.099	1.64e-51	1.01e-49	DOWN		XM_014764451.3	207.879	2.22108	0.285301	7.78504	6.97e-15	3.31e-13	UP		XM_003538999.5	840.456	-1.18502	0.144447	-8.20382	2.33e-16	2.31e-14	DOWN		XM_003532917.5	543.162	4.47608	0.293075	15.2728	1.16e-52	6.51e-51	UP
XM_003533100.5	228.712	-6.52043	0.433192	-15.052	3.35e-51	2.03e-49	DOWN		XM_003526481.5	245.981	-2.24413	0.28947	-7.75255	9.01e-15	4.2e-13	DOWN		XM_003543631.4	1092.16	-1.11959	0.136483	-8.20315	2.34e-16	2.32e-14	DOWN		XM_003552899.5	318.379	3.98578	0.261199	15.2595	1.42e-52	7.96e-51	UP
XM_003518293.4	201.537	-6.24961	0.416876	-14.9916	8.34e-51	5.05e-49	DOWN		XM_006603039.4	73.1786	-2.96981	0.387299	-7.668	1.75e-14	7.96e-13	DOWN		XM_003518540.5	1626.02	1.05319	0.129137	8.15558	3.48e-16	3.39e-14	UP		NM_001364525.1	466.467	-3.87408	0.25478	-15.2056	3.25e-52	1.8e-50	DOWN
LOC100796462	337.826	-3.72721	0.24872	-14.9856	9.12e-51	5.5e-49	DOWN		XM_003538462.3	46.5181	-4.24795	0.554494	-7.66096	1.85e-14	8.39e-13	DOWN		NM_001249415.2	883.617	-1.20206	0.147532	-8.14783	3.71e-16	3.6e-14	DOWN		XM_006595785.4	334.562	4.30873	0.286087	15.0609	2.93e-51	1.57e-49	UP
XM_041017827.1	305.569	-3.35336	0.225055	-14.9002	3.29e-50	1.95e-48	DOWN		NM_001255509.2	150.034	2.30328	0.301615	7.63649	2.23e-14	1.01e-12	UP		NM_001251126.2	4462.7	-1.24648	0.153048	-8.14432	3.81e-16	3.69e-14	DOWN		LOC100805022	219.906	6.07723	0.406161	14.9626	1.29e-50	6.81e-49	UP
XM_006600251.4	271.06	-6.20218	0.419345	-14.7901	1.7e-49	9.82e-48	DOWN		XM_003538824.5	113.973	2.83833	0.372779	7.61396	2.66e-14	1.19e-12	UP		XM_003554330.5	244.972	2.21405	0.272503	8.12485	4.48e-16	4.28e-14	UP		NM_001251180.2	218.358	-3.83131	0.256111	-14.9596	1.35e-50	7.12e-49	DOWN
XM_003547139.5	290.796	-5.00139	0.338408	-14.7792	2e-49	1.15e-47	DOWN		XM_003533638.4	81.7687	-2.84292	0.37389	-7.60362	2.88e-14	1.29e-12	DOWN		XM_003543926.5	622.343	-1.32203	0.163265	-8.09746	5.61e-16	5.34e-14	DOWN		XM_003520314.5	231.605	6.96561	0.466177	14.942	1.76e-50	9.25e-49	UP
XM_003546703.5	203.719	-4.7178	0.32178	-14.6616	1.14e-48	6.44e-47	DOWN		XM_006578435.4	71.0075	-2.40965	0.317501	-7.58943	3.21e-14	1.43e-12	DOWN		XM_003538460.5	1566.16	1.04555	0.12919	8.09311	5.82e-16	5.52e-14	UP		NM_001252999.2	220.747	-3.94523	0.265954	-14.8342	8.8e-50	4.55e-48	DOWN
XM_003553479.5	218.859	-3.49263	0.238553	-14.6409	1.54e-48	8.72e-47	DOWN		XM_003556944.4	55.0246	-4.70383	0.620394	-7.582	3.4e-14	1.51e-12	DOWN		NM_001248023.2	688.194	-1.34157	0.166258	-8.06923	7.07e-16	6.65e-14	DOWN		XM_003540867.5	181.05	4.40968	0.297999	14.7976	1.52e-49	7.82e-48	UP
XM_006577647.4	376.931	-5.34436	0.365148	-14.6361	1.65e-48	9.33e-47	DOWN		XM_003541692.3	40.8063	-6.25506	0.825165	-7.58037	3.45e-14	1.52e-12	DOWN		XM_003528723.5	1326.09	-1.01846	0.126287	-8.06463	7.35e-16	6.88e-14	DOWN		XM_026125028.2	214.123	-4.37487	0.295712	-14.7944	1.59e-49	8.19e-48	DOWN
XM_003552955.5	909.637	3.66916	0.250736	14.6336	1.71e-48	9.68e-47	UP		NM_001255290.1	75.4612	2.56646	0.338804	7.57508	3.59e-14	1.58e-12	UP		NM_001254481.2	1111.83	-1.23113	0.152862	-8.05389	8.02e-16	7.48e-14	DOWN		XM_041007031.1	240.156	-3.84751	0.261006	-14.7411	3.51e-49	1.79e-47	DOWN
XM_003523184.3	190.245	-3.6077	0.246929	-14.6103	2.42e-48	1.35e-46	DOWN		XM_003521176.5	131.975	-2.20891	0.29305	-7.53765	4.79e-14	2.08e-12	DOWN		XM_003545539.5	967.64	-1.08488	0.134798	-8.04819	8.4e-16	7.81e-14	DOWN		NM_001254578.1	214.186	-6.14338	0.419913	-14.6302	1.8e-48	8.99e-47	DOWN
NM_001280568.1	230.914	3.85197	0.265231	14.5231	8.65e-48	4.78e-46	UP		NM_001256078.1	84.8129	-3.15458	0.419511	-7.51966	5.49e-14	2.38e-12	DOWN		XR_001387542.3	431.426	1.85185	0.230223	8.04371	8.72e-16	8.07e-14	UP		XM_014761929.2	191.614	-5.6043	0.385277	-14.5462	6.18e-48	3.03e-46	DOWN
XM_003532759.5	206.538	-3.79763	0.262892	-14.4456	2.67e-47	1.46e-45	DOWN		XM_003539177.5	42.5275	-3.32144	0.444442	-7.47327	7.82e-14	3.34e-12	DOWN		XM_003543579.5	479.951	-1.38592	0.172497	-8.03443	9.4e-16	8.67e-14	DOWN		XM_003555578.5	246.663	-3.84127	0.264269	-14.5355	7.22e-48	3.54e-46	DOWN
XM_003527707.4	215.721	-4.86329	0.338156	-14.3818	6.73e-47	3.63e-45	DOWN		XM_041013542.1	89.9188	-2.36665	0.316824	-7.46993	8.02e-14	3.42e-12	DOWN		XM_003517778.5	265.587	1.80557	0.224852	8.03002	9.75e-16	8.95e-14	UP		XM_026124574.2	239.421	-3.86559	0.267178	-14.4682	1.92e-47	9.32e-46	DOWN
NM_001249082.2	257.378	4.29822	0.299571	14.3479	1.1e-46	5.83e-45	UP		NM_001355664.1	65.4912	2.61476	0.35447	7.37652	1.62e-13	6.76e-12	UP		XM_014762998.3	1343.28	-1.14278	0.142419	-8.02405	1.02e-15	9.36e-14	DOWN		XM_003555335.4	471.724	3.90661	0.270095	14.4638	2.05e-47	9.93e-46	UP
XM_003519103.5	196.595	-6.01315	0.421428	-14.2685	3.44e-46	1.81e-44	DOWN		XM_003521830.1	48.5538	-3.38943	0.459836	-7.37094	1.69e-13	7.03e-12	DOWN		XM_014770152.3	1988.86	1.01383	0.126644	8.00535	1.19e-15	1.08e-13	UP		XM_003530837.5	288.994	-3.79744	0.262717	-14.4545	2.35e-47	1.13e-45	DOWN
XM_041009822.1	179.235	-4.91267	0.345374	-14.2242	6.48e-46	3.38e-44	DOWN		XM_003539590.5	69.0872	9.2261	1.25639	7.34333	2.08e-13	8.61e-12	UP		XM_006592707.4	752.121	-1.23002	0.153717	-8.00184	1.23e-15	1.1e-13	DOWN		XM_003524258.5	208.215	-6.37474	0.445298	-14.3157	1.75e-46	8.25e-45	DOWN
XM_003547029.3	176.006	-6.12345	0.432021	-14.174	1.33e-45	6.87e-44	DOWN		NM_001250158.2	67.9465	2.64741	0.361266	7.32814	2.33e-13	9.59e-12	UP		XM_003542108.5	298.152	-1.64935	0.206744	-7.97772	1.49e-15	1.33e-13	DOWN		NM_001364550.1	197.054	-4.56119	0.319079	-14.2949	2.36e-46	1.11e-44	DOWN
XM_006577092.3	307.669	-3.58697	0.253723	-14.1373	2.24e-45	1.15e-43	DOWN		XM_026124927.2	68.4025	-2.35949	0.322512	-7.31596	2.56e-13	1.05e-11	DOWN		XM_003546765.5	2535.29	1.12603	0.14146	7.96003	1.72e-15	1.52e-13	UP		XM_003536913.4	155.659	5.37137	0.376001	14.2855	2.69e-46	1.26e-44	UP
NM_001251532.2	709.338	-4.86685	0.344425	-14.1304	2.47e-45	1.27e-43	DOWN		XM_014761959.2	99.9981	-2.79343	0.383015	-7.29325	3.03e-13	1.23e-11	DOWN		XM_003531008.4	2229.5	1.0253	0.128847	7.95752	1.76e-15	1.54e-13	UP		XM_006572890.4	177.748	-4.2808	0.3002	-14.2598	3.89e-46	1.82e-44	DOWN
XM_003544858.5	594.097	3.44118	0.247057	13.9287	4.24e-44	2.1e-42	UP		XR_005892423.1	41.0451	-9.16443	1.25969	-7.27512	3.46e-13	1.39e-11	DOWN		XM_003530957.5	774.028	-1.18832	0.149424	-7.95267	1.83e-15	1.59e-13	DOWN		XM_003525762.5	371.183	-3.93914	0.276723	-14.2349	5.56e-46	2.58e-44	DOWN
XM_006596849.3	212.193	-3.80714	0.27417	-13.886	7.7e-44	3.8e-42	DOWN		XM_003554360.5	56.4954	3.13834	0.431676	7.27012	3.59e-13	1.44e-11	UP		NM_001250212.2	477.971	-1.92863	0.242693	-7.94679	1.91e-15	1.65e-13	DOWN		XM_003517276.5	236.631	-3.954	0.279356	-14.154	1.76e-45	8.08e-44	DOWN
XM_003535662.5	193.762	-6.85605	0.495776	-13.8289	1.71e-43	8.36e-42	DOWN		XM_003551969.5	50.84	-3.20543	0.441351	-7.26277	3.79e-13	1.52e-11	DOWN		NM_001357058.1	809.206	-1.35675	0.170927	-7.93762	2.06e-15	1.76e-13	DOWN		XM_014761745.3	251.654	5.49549	0.388337	14.1513	1.83e-45	8.37e-44	UP
NM_001358288.1	194.45	-4.91707	0.357791	-13.7428	5.62e-43	2.74e-41	DOWN		XM_041016705.1	43.5242	-3.18131	0.440738	-7.21814	5.27e-13	2.08e-11	DOWN		NM_001249616.2	906.364	-1.68957	0.21322	-7.92405	2.3e-15	1.95e-13	DOWN		XM_003521667.5	215.132	-4.77463	0.341635	-13.9758	2.19e-44	9.62e-43	DOWN
XM_003521667.5	184.124	-4.3505	0.318846	-13.6445	2.18e-42	1.05e-40	DOWN		XM_006592404.3	59.0757	-3.667	0.512938	-7.149	8.74e-13	3.39e-11	DOWN		XM_003550209.5	696.936	-1.17482	0.14893	-7.8884	3.06e-15	2.56e-13	DOWN		XM_003521299.2	326.512	4.90556	0.351235	13.9666	2.49e-44	1.09e-42	UP
XM_003530837.5	276.995	-3.43743	0.252266	-13.6262	2.8e-42	1.34e-40	DOWN		XM_006596849.3	78.738	-2.30936	0.32341	-7.14064	9.29e-13	3.59e-11	DOWN		XM_026126665.2	806.046	-1.58892	0.201577	-7.88242	3.21e-15	2.68e-13	DOWN		XM_003549859.5	275.151	-3.82843	0.275619	-13.8903	7.25e-44	3.15e-42	DOWN
XM_003545511.3	144.761	-5.52714	0.405761	-13.6217	2.98e-42	1.42e-40	DOWN		XM_041016704.1	81.8856	-3.7058	0.522336	-7.09467	1.3e-12	4.93e-11	DOWN		XM_003552422.5	2672.16	-1.12303	0.143776	-7.81097	5.68e-15	4.67e-13	DOWN		XR_001383345.3	145.088	5.33709	0.384576	13.8779	8.63e-44	3.73e-42	UP
XM_003537247.3	211.457	-3.84239	0.283997	-13.5297	1.04e-41	4.95e-40	DOWN		XM_003535340.3	147.61	-2.31457	0.326965	-7.07895	1.45e-12	5.48e-11	DOWN		NM_001349231.1	926.837	-1.09036	0.139802	-7.79931	6.22e-15	5.08e-13	DOWN		XM_003556701.5	175.549	6.56125	0.472865	13.8755	8.92e-44	3.85e-42	UP
XM_003521846.3	245.641	-5.54961	0.410197	-13.5291	1.05e-41	4.99e-40	DOWN		XM_006593221.3	87.3881	3.25972	0.46092	7.0722	1.52e-12	5.73e-11	UP		XM_026123669.2	1992.75	-1.2499	0.160441	-7.79042	6.68e-15	5.44e-13	DOWN		NM_001369336.1	168.341	-5.27561	0.381812	-13.8173	2e-43	8.59e-42	DOWN
XM_006595968.4	216.333	-4.61899	0.341623	-13.5207	1.18e-41	5.57e-40	DOWN		XM_003540403.5	73.2103	-2.56123	0.362493	-7.06559	1.6e-12	5.98e-11	DOWN		XM_003543156.5	1059.96	1.18559	0.152392	7.77987	7.26e-15	5.87e-13	UP		NM_001250158.2	156.714	-4.23087	0.30662	-13.7984	2.6e-43	1.11e-41	DOWN
XM_041010573.1	287.857	3.60425	0.266682	13.5151	1.27e-41	5.99e-40	UP		XM_003553040.3	35.9861	-4.77705	0.678571	-7.03988	1.92e-12	7.1e-11	DOWN		XM_041007186.1	937.166	-1.07229	0.138626	-7.73515	1.03e-14	8.26e-13	DOWN		XR_001387978.2	181.228	-5.82333	0.422993	-13.767	4.03e-43	1.7e-41	DOWN
NM_001357948.1	174.691	-4.30614	0.318775	-13.5084	1.4e-41	6.55e-40	DOWN		XM_006604302.4	44.9469	-3.21047	0.456455	-7.03349	2.01e-12	7.41e-11	DOWN		XM_014768115.3	3557.38	-1.07505	0.139062	-7.73074	1.07e-14	8.52e-13	DOWN		XM_003534579.5	146.946	5.7082	0.415135	13.7502	5.08e-43	2.13e-41	UP
XM_026128851.2	327.418	-5.64914	0.419325	-13.472	2.29e-41	1.07e-39	DOWN		NM_001249408.2	269.55	-2.39944	0.341661	-7.02287	2.17e-12	7.97e-11	DOWN		NM_001250432.2	2049.19	-1.05748	0.136833	-7.72831	1.09e-14	8.66e-13	DOWN		XM_006575142.4	177.946	-3.80897	0.277765	-13.7129	8.5e-43	3.54e-41	DOWN
XM_003534492.4	618.192	3.78009	0.281932	13.4078	5.44e-41	2.5e-39	UP		XM_003541813.3	29.9187	-3.94297	0.562976	-7.00379	2.49e-12	9.06e-11	DOWN		XM_026125436.2	1662.16	1.04039	0.134646	7.72684	1.1e-14	8.73e-13	UP		XM_006573812.4	282.741	3.8154	0.278712	13.6894	1.17e-42	4.89e-41	UP
XM_003518807.4	366.03	3.44634	0.257723	13.3723	8.78e-41	4e-39	UP		XR_418429.4	73.2661	-2.38442	0.341508	-6.98204	2.91e-12	1.05e-10	DOWN		NM_001254580.2	1684.93	-1.18698	0.153638	-7.72583	1.11e-14	8.77e-13	DOWN		XM_003539315.5	207.739	-3.79748	0.277481	-13.6856	1.24e-42	5.14e-41	DOWN
XM_041015301.1	135.437	-5.46602	0.409519	-13.3474	1.23e-40	5.57e-39	DOWN		XM_006591733.4	129.092	2.36781	0.340156	6.96096	3.38e-12	1.21e-10	UP		XM_003539050.5	747.49	-1.08918	0.14153	-7.69573	1.41e-14	1.11e-12	DOWN		NM_001255921.2	180.718	-3.93964	0.290384	-13.567	6.29e-42	2.54e-40	DOWN
XM_041016704.1	176.922	-4.77811	0.358663	-13.322	1.72e-40	7.82e-39	DOWN		NM_001357919.1	87.1866	2.33794	0.336006	6.95803	3.45e-12	1.23e-10	UP		NM_001251756.2	1093.13	-1.1732	0.153354	-7.65026	2.01e-14	1.54e-12	DOWN		XM_006585997.4	184.558	5.30185	0.392585	13.505	1.46e-41	5.86e-40	UP
XM_014769875.2	305.929	-3.50012	0.263932	-13.2614	3.87e-40	1.74e-38	DOWN		LOC106799208	31.5398	-5.91039	0.849735	-6.95557	3.51e-12	1.25e-10	DOWN		NM_001255185.3	717.476	-1.22232	0.159863	-7.64604	2.07e-14	1.58e-12	DOWN		NM_001365120.1	144.438	-5.32585	0.396686	-13.4259	4.27e-41	1.68e-39	DOWN
XM_003535107.2	142.152	-5.53594	0.418466	-13.2291	5.96e-40	2.66e-38	DOWN		XM_003544173.5	96.489	-2.29778	0.331165	-6.93848	3.96e-12	1.4e-10	DOWN		XM_003528353.5	390.135	-1.36401	0.179493	-7.59924	2.98e-14	2.24e-12	DOWN		XM_003552015.5	144.119	4.64592	0.349754	13.2834	2.89e-40	1.11e-38	UP
NM_001369336.1	143.544	-4.38034	0.333571	-13.1316	2.17e-39	9.57e-38	DOWN		XM_006585318.4	58.2105	2.97468	0.429684	6.92294	4.42e-12	1.55e-10	UP		XM_003554420.4	174.253	-2.4471	0.322305	-7.5925	3.14e-14	2.35e-12	DOWN		XM_003555447.1	281.284	-4.43424	0.33495	-13.2385	5.26e-40	2e-38	DOWN
XM_003535409.4	1463.62	-5.57784	0.426401	-13.0812	4.22e-39	1.85e-37	DOWN		NM_001251649.1	79.8877	-3.05713	0.442088	-6.91522	4.67e-12	1.63e-10	DOWN		NM_001251283.3	194.689	-2.40588	0.317629	-7.57451	3.6e-14	2.69e-12	DOWN		NM_001255242.2	137.723	-4.756	0.362766	-13.1104	2.87e-39	1.07e-37	DOWN
LOC100776086	130.39	-4.21748	0.32512	-12.9721	1.76e-38	7.61e-37	DOWN		NM_001250373.1	42.6844	-3.19205	0.462118	-6.90744	4.93e-12	1.72e-10	DOWN		XM_003531488.5	1255.23	-1.35687	0.180296	-7.52575	5.24e-14	3.86e-12	DOWN		NM_001250159.3	435.662	-3.92102	0.300088	-13.0662	5.13e-39	1.89e-37	DOWN
XM_003540756.1	222.605	-6.13374	0.474529	-12.926	3.21e-38	1.38e-36	DOWN		XM_003556968.4	57.8592	-3.01392	0.436648	-6.90239	5.11e-12	1.78e-10	DOWN		XM_003554110.5	588.49	-1.65456	0.220182	-7.51451	5.71e-14	4.19e-12	DOWN		XM_041007644.1	135.574	-5.37992	0.412476	-13.043	6.97e-39	2.56e-37	DOWN
XM_003533630.5	349.636	-3.51685	0.273415	-12.8627	7.3e-38	3.09e-36	DOWN		NM_001357908.1	44.9052	-4.05397	0.589462	-6.8774	6.1e-12	2.1e-10	DOWN		XM_003554372.5	531.507	-1.11867	0.149357	-7.48995	6.89e-14	5.02e-12	DOWN		XM_003555349.5	133.501	5.14671	0.395255	13.0212	9.27e-39	3.4e-37	UP
XM_006573812.4	167.383	4.18231	0.325495	12.8491	8.71e-38	3.67e-36	UP		XM_041015181.1	56.9697	3.47771	0.506278	6.86917	6.46e-12	2.22e-10	UP		NM_001248683.2	1310.68	-1.29712	0.17321	-7.48869	6.96e-14	5.05e-12	DOWN		XM_003547755.5	144.895	-4.22631	0.327057	-12.9222	3.37e-38	1.22e-36	DOWN
XM_003521968.4	157.173	-6.82929	0.532515	-12.8246	1.19e-37	5.01e-36	DOWN		NM_001250732.1	38.8223	-4.31836	0.629461	-6.86041	6.87e-12	2.36e-10	DOWN		NM_001251571.2	175.731	-1.95996	0.262763	-7.45903	8.72e-14	6.27e-12	DOWN		XM_003533675.4	151.216	-3.9601	0.307054	-12.8971	4.67e-38	1.68e-36	DOWN
XM_003547474.3	138.494	-6.13655	0.478874	-12.8145	1.36e-37	5.68e-36	DOWN		XM_041017494.1	28.4509	-8.63953	1.26328	-6.83899	7.98e-12	2.71e-10	DOWN		XM_003529526.5	3955.12	-1.02276	0.137139	-7.45778	8.8e-14	6.31e-12	DOWN		XM_003550647.5	130.638	5.54117	0.432447	12.8135	1.38e-37	4.83e-36	UP
XM_006602805.4	180.122	-3.52408	0.275695	-12.7825	2.05e-37	8.5e-36	DOWN		XM_003544105.5	69.4397	3.078	0.451005	6.82475	8.81e-12	2.97e-10	UP		XM_003520665.5	409.994	-1.3014	0.174576	-7.45462	9.01e-14	6.42e-12	DOWN		XM_003542694.3	421.805	-4.1229	0.323131	-12.7592	2.77e-37	9.57e-36	DOWN
XM_003556968.4	196.738	-4.7958	0.377483	-12.7047	5.57e-37	2.29e-35	DOWN		XM_003539504.1	143.64	-2.29167	0.336096	-6.81851	9.2e-12	3.1e-10	DOWN		XM_003517347.5	873.752	-1.76539	0.237002	-7.44886	9.41e-14	6.69e-12	DOWN		XM_003527453.4	244.454	-4.01049	0.315169	-12.7249	4.3e-37	1.47e-35	DOWN
XM_006599709.1	140.106	-6.64626	0.525328	-12.6517	1.1e-36	4.44e-35	DOWN		XM_003532624.1	29.844	-3.7621	0.552514	-6.80906	9.82e-12	3.28e-10	DOWN		NM_001254007.3	716.448	-1.00878	0.135451	-7.44754	9.51e-14	6.74e-12	DOWN		NM_001250921.2	183.936	-4.90964	0.387378	-12.674	8.24e-37	2.79e-35	DOWN
XM_006587702.4	130.139	-4.1904	0.332096	-12.618	1.68e-36	6.74e-35	DOWN		XM_003525699.5	51.6704	-3.36318	0.494253	-6.80457	1.01e-11	3.38e-10	DOWN		XM_003519937.5	1098.58	-1.3324	0.179418	-7.42622	1.12e-13	7.84e-12	DOWN		XM_041018297.1	158.138	-6.46748	0.511198	-12.6516	1.1e-36	3.71e-35	DOWN
XM_006591731.1	144.047	-4.75453	0.377469	-12.5958	2.23e-36	8.91e-35	DOWN		XM_003549560.5	41.1871	-4.48365	0.659143	-6.80224	1.03e-11	3.42e-10	DOWN		XM_003554570.4	627.129	1.01406	0.136708	7.41771	1.19e-13	8.34e-12	UP		XM_006594925.4	161.202	-4.00314	0.319696	-12.5217	5.68e-36	1.88e-34	DOWN
XM_006573885.3	147.727	-3.78151	0.300629	-12.5787	2.77e-36	1.1e-34	DOWN		XM_003541003.5	35.3265	4.3196	0.635099	6.80146	1.04e-11	3.44e-10	UP		XM_003526992.5	403.719	-1.25863	0.169968	-7.40509	1.31e-13	9.14e-12	DOWN		XM_041011343.1	186.797	-3.83532	0.306527	-12.5122	6.4e-36	2.11e-34	DOWN
XM_003540867.5	172.159	5.44621	0.43592	12.4936	8.09e-36	3.17e-34	UP		XM_003535362.5	87.3168	-2.22648	0.328167	-6.7846	1.16e-11	3.82e-10	DOWN		XR_005888437.1	326.489	-1.41686	0.191508	-7.39841	1.38e-13	9.56e-12	DOWN		NM_001254638.2	133.433	-4.71667	0.379409	-12.4316	1.76e-35	5.75e-34	DOWN
XM_003541939.5	203.094	4.66174	0.373133	12.4935	8.1e-36	3.17e-34	UP		XM_003539892.5	46.577	-2.99276	0.441338	-6.78109	1.19e-11	3.91e-10	DOWN		XM_003534659.5	561.171	-1.1986	0.1621	-7.39417	1.42e-13	9.84e-12	DOWN		NM_001248108.2	214.153	4.12979	0.334472	12.3472	5.04e-35	1.62e-33	UP
XM_003518706.5	277.363	-5.54377	0.44383	-12.4908	8.38e-36	3.28e-34	DOWN		XM_026127196.2	38.2001	8.36921	1.23827	6.75879	1.39e-11	4.52e-10	UP		NM_001251759.3	215.713	-2.22641	0.301441	-7.38589	1.51e-13	1.04e-11	DOWN		XM_006582457.3	156.476	5.72978	0.464373	12.3387	5.6e-35	1.79e-33	UP
XM_041007644.1	150.619	-5.36649	0.430668	-12.4609	1.22e-35	4.76e-34	DOWN		XM_014768720.2	60.666	-3.27792	0.48833	-6.7125	1.91e-11	6.09e-10	DOWN		XM_003520731.5	849.668	-1.05748	0.143241	-7.38253	1.55e-13	1.07e-11	DOWN		XM_003516584.5	126.314	-3.92463	0.31842	-12.3253	6.62e-35	2.11e-33	DOWN
XM_003546403.5	216.085	4.54661	0.366096	12.4192	2.06e-35	7.96e-34	UP		XM_006599709.1	27.1693	-4.31187	0.642378	-6.71236	1.92e-11	6.09e-10	DOWN		XM_026126669.2	943.832	-1.47151	0.199359	-7.38122	1.57e-13	1.07e-11	DOWN		XM_003519031.5	127.48	-4.51187	0.366102	-12.3241	6.72e-35	2.14e-33	DOWN
XM_006579154.4	163.197	-6.88589	0.55509	-12.405	2.46e-35	9.46e-34	DOWN		NM_001250921.2	70.2613	3.17752	0.47368	6.70816	1.97e-11	6.25e-10	UP		XM_006601910.4	124.524	-2.15958	0.293024	-7.36996	1.71e-13	1.17e-11	DOWN		XM_041011975.1	142.962	-4.49234	0.365105	-12.3042	8.6e-35	2.73e-33	DOWN
XM_003524350.5	187.017	-7.41621	0.598408	-12.3932	2.84e-35	1.09e-33	DOWN		XM_003544841.5	38.6662	5.51274	0.824159	6.68893	2.25e-11	7.06e-10	UP		XR_005892423.1	56.4236	-9.26152	1.25769	-7.36391	1.79e-13	1.21e-11	DOWN		LOC100798224	130.847	4.6752	0.380911	12.2737	1.25e-34	3.95e-33	UP
XM_003543812.4	150.008	-4.70097	0.379749	-12.3792	3.39e-35	1.3e-33	DOWN		XM_006579154.4	30.2306	-4.51474	0.679657	-6.64268	3.08e-11	9.49e-10	DOWN		XM_003551708.4	924.256	1.16299	0.159086	7.31042	2.66e-13	1.79e-11	UP		XM_003526977.5	115.748	5.73136	0.473754	12.0977	1.09e-33	3.29e-32	UP
XM_003520551.5	136.895	4.70025	0.38096	12.3379	5.66e-35	2.16e-33	UP		XM_003530638.5	43.3897	-2.84043	0.427835	-6.63908	3.16e-11	9.72e-10	DOWN		XM_003531007.5	367.834	-1.54543	0.212048	-7.28812	3.14e-13	2.1e-11	DOWN		XM_006576705.4	128.584	-4.45815	0.369337	-12.0707	1.51e-33	4.54e-32	DOWN
XM_003535362.5	246.976	-3.80413	0.308824	-12.3181	7.24e-35	2.74e-33	DOWN		XM_003552934.5	104.866	-2.32614	0.351206	-6.62329	3.51e-11	1.07e-09	DOWN		NM_001254172.2	554.036	-1.08509	0.149466	-7.2598	3.88e-13	2.57e-11	DOWN		LOC102668108	126.223	-4.24664	0.351983	-12.0649	1.62e-33	4.87e-32	DOWN
XM_006586297.4	232.818	-3.44403	0.282944	-12.1721	4.37e-34	1.62e-32	DOWN		XM_003550884.5	88.4056	-2.35039	0.354935	-6.62202	3.54e-11	1.08e-09	DOWN		XM_014771410.2	251.249	-2.17394	0.299829	-7.2506	4.15e-13	2.73e-11	DOWN		XM_003530066.5	124.9	-5.62534	0.468473	-12.0078	3.23e-33	9.66e-32	DOWN
XM_003525674.5	150.699	-4.20278	0.346813	-12.1183	8.45e-34	3.09e-32	DOWN		LOC102665441	68.4039	2.32114	0.352118	6.59193	4.34e-11	1.32e-09	UP		XM_003523206.5	145.014	-2.04	0.281797	-7.23925	4.51e-13	2.94e-11	DOWN		XM_003535662.5	163.009	-4.09339	0.341091	-12.0009	3.52e-33	1.05e-31	DOWN
XM_003534922.4	153.076	-6.79077	0.560501	-12.1155	8.74e-34	3.19e-32	DOWN		XM_003548327.4	67.6402	-2.63936	0.400469	-6.59066	4.38e-11	1.32e-09	DOWN		XM_041005157.1	866.146	-1.03395	0.142903	-7.23534	4.64e-13	3.01e-11	DOWN		NM_001251364.2	116.005	-4.37592	0.366719	-11.9326	8e-33	2.34e-31	DOWN
XM_006598868.4	190.796	6.92385	0.573157	12.0802	1.34e-33	4.85e-32	UP		XM_003532724.4	50.2515	-3.52836	0.535733	-6.58603	4.52e-11	1.37e-09	DOWN		XM_003526576.5	638.164	-1.35017	0.186898	-7.22412	5.04e-13	3.24e-11	DOWN		XM_003554846.5	157.252	-6.78792	0.570362	-11.9011	1.17e-32	3.4e-31	DOWN
XM_003517781.1	143.815	-7.00495	0.582195	-12.032	2.41e-33	8.6e-32	DOWN		XM_003550832.5	88.595	-2.28297	0.349312	-6.53563	6.33e-11	1.89e-09	DOWN		NM_001361495.1	1018.23	-1.05475	0.146104	-7.21917	5.23e-13	3.35e-11	DOWN		NM_001252694.1	128.37	4.31104	0.362616	11.8887	1.36e-32	3.94e-31	UP
NM_001248108.2	150.476	4.11489	0.342071	12.0294	2.49e-33	8.85e-32	UP		NM_001248587.3	103.358	2.37297	0.363782	6.52305	6.89e-11	2.04e-09	UP		XR_005889311.1	759.858	1.11157	0.154177	7.2097	5.61e-13	3.56e-11	UP		NM_001253996.2	151.278	-5.07897	0.427583	-11.8783	1.53e-32	4.45e-31	DOWN
XM_006597987.4	196.74	-4.57989	0.381004	-12.0206	2.77e-33	9.84e-32	DOWN		XM_003526159.5	54.1005	-3.57623	0.550562	-6.4956	8.27e-11	2.43e-09	DOWN		XM_003522865.5	533.103	-1.51288	0.209982	-7.20482	5.81e-13	3.67e-11	DOWN		XM_003521492.5	163.048	3.91839	0.330534	11.8547	2.03e-32	5.84e-31	UP
NM_001254205.3	390.404	4.4005	0.366214	12.0162	2.92e-33	1.04e-31	UP		XM_003518293.4	30.1785	-3.51114	0.540557	-6.49541	8.28e-11	2.43e-09	DOWN		XM_003553397.5	549.194	1.15784	0.162233	7.13689	9.55e-13	5.92e-11	UP		XM_006602805.4	168.249	-3.86619	0.328324	-11.7756	5.22e-32	1.48e-30	DOWN
XM_003555447.1	207.034	-4.65946	0.390332	-11.9372	7.58e-33	2.64e-31	DOWN		NM_001251175.2	72.6292	3.34707	0.515341	6.49485	8.31e-11	2.44e-09	UP		XM_003531409.5	1114.62	-1.20193	0.16895	-7.11409	1.13e-12	6.93e-11	DOWN		XM_003535086.5	156.298	4.01215	0.341346	11.7539	6.74e-32	1.9e-30	UP
XM_003519031.5	180.271	-6.00552	0.503856	-11.9191	9.41e-33	3.26e-31	DOWN		XM_003544779.5	41.9476	-2.89727	0.446268	-6.49221	8.46e-11	2.48e-09	DOWN		XM_041008202.1	363.173	1.35117	0.189936	7.11379	1.13e-12	6.93e-11	UP		XM_003521935.5	224.959	-4.25625	0.363588	-11.7062	1.18e-31	3.28e-30	DOWN
XM_014766323.2	167.612	-7.6617	0.643701	-11.9026	1.15e-32	3.96e-31	DOWN		XM_003524258.5	40.0799	3.6512	0.565765	6.45357	1.09e-10	3.14e-09	UP		XM_003536709.5	1247.84	-1.13204	0.159273	-7.10754	1.18e-12	7.23e-11	DOWN		XM_003527178.5	122.188	-3.942	0.337285	-11.6874	1.48e-31	4.08e-30	DOWN
XM_006579263.3	142.685	-7.00709	0.588783	-11.901	1.17e-32	4.03e-31	DOWN		XM_003540423.5	21.7569	-8.24946	1.28472	-6.42121	1.35e-10	3.83e-09	DOWN		XM_003516956.5	380.842	-1.63396	0.230381	-7.0924	1.32e-12	8.02e-11	DOWN		XM_003543176.5	129.106	-4.36461	0.373496	-11.6858	1.51e-31	4.16e-30	DOWN
XM_026125748.1	160.098	-4.83603	0.407483	-11.8681	1.73e-32	5.95e-31	DOWN		XM_003553155.5	41.7584	-3.73485	0.582662	-6.40997	1.46e-10	4.1e-09	DOWN		XM_003552074.5	223.811	-1.8378	0.260022	-7.06786	1.57e-12	9.55e-11	DOWN		XM_026126828.2	108.765	5.85991	0.506696	11.5649	6.2e-31	1.68e-29	UP
XM_003523675.5	128.568	-6.02334	0.508508	-11.8451	2.28e-32	7.81e-31	DOWN		NM_001250385.1	40.2406	-2.86781	0.447875	-6.40314	1.52e-10	4.27e-09	DOWN		NM_001253073.2	177.956	-1.97235	0.279765	-7.05003	1.79e-12	1.08e-10	DOWN		XM_003520714.5	107.231	4.69553	0.406103	11.5624	6.39e-31	1.72e-29	UP
XM_003555217.5	170.222	-4.44782	0.375915	-11.832	2.67e-32	9.12e-31	DOWN		XM_006575041.3	53.3554	-2.87114	0.451948	-6.3528	2.11e-10	5.83e-09	DOWN		XM_006578934.4	156.528	-1.86527	0.265094	-7.03627	1.97e-12	1.18e-10	DOWN		LOC100809834	154.967	7.38686	0.640253	11.5374	8.55e-31	2.3e-29	UP
XM_006595785.4	200.527	3.96464	0.33718	11.7583	6.4e-32	2.17e-30	UP		NM_001251057.2	46.8176	-3.58573	0.566253	-6.33237	2.41e-10	6.61e-09	DOWN		XM_003543324.5	562.432	-1.29133	0.18365	-7.03146	2.04e-12	1.22e-10	DOWN		XM_003546584.3	108.933	6.12874	0.53271	11.5048	1.25e-30	3.34e-29	UP
XM_003541408.5	294.146	-3.62391	0.309563	-11.7065	1.18e-31	3.97e-30	DOWN		NM_001248554.2	39.1296	3.83042	0.6055	6.32604	2.52e-10	6.87e-09	UP		NM_001254077.1	215.358	-1.8288	0.260321	-7.02518	2.14e-12	1.27e-10	DOWN		XM_003539831.5	122.494	-5.0768	0.441803	-11.4911	1.46e-30	3.91e-29	DOWN
XM_003548659.4	2067.46	-6.35684	0.543198	-11.7026	1.24e-31	4.15e-30	DOWN		XM_003556171.5	40.5267	2.89079	0.457337	6.32091	2.6e-10	7.07e-09	UP		XM_003540764.4	375.872	-1.32996	0.189602	-7.0145	2.31e-12	1.35e-10	DOWN		XM_041010836.1	98.3568	-4.82812	0.420399	-11.4846	1.58e-30	4.21e-29	DOWN
XM_003553498.5	130.172	-3.7009	0.316599	-11.6896	1.44e-31	4.83e-30	DOWN		XM_003528396.4	28.7089	7.95758	1.25974	6.31683	2.67e-10	7.24e-09	UP		XM_003520657.3	387.684	-1.87903	0.268518	-6.99776	2.6e-12	1.52e-10	DOWN		XM_006602840.3	107.381	4.39039	0.385678	11.3835	5.05e-30	1.33e-28	UP
LOC102668108	179.145	-5.23308	0.447716	-11.6884	1.46e-31	4.89e-30	DOWN		XM_003520623.5	43.6484	-2.78808	0.441928	-6.30891	2.81e-10	7.61e-09	DOWN		XM_003542020.5	481.669	-1.08964	0.155719	-6.99745	2.61e-12	1.52e-10	DOWN		XM_014768840.3	122.941	-3.94985	0.348341	-11.339	8.41e-30	2.19e-28	DOWN
XM_006600641.3	175.073	-7.29122	0.62464	-11.6727	1.76e-31	5.86e-30	DOWN		XM_006599496.4	56.6348	-2.71852	0.432172	-6.29036	3.17e-10	8.51e-09	DOWN		XM_026127210.2	245.537	-1.62299	0.232181	-6.99021	2.74e-12	1.6e-10	DOWN		XM_003520906.5	104.911	-5.01616	0.443285	-11.3159	1.09e-29	2.84e-28	DOWN
XM_014765255.3	135.111	-5.88113	0.504217	-11.6639	1.95e-31	6.48e-30	DOWN		XM_003530502.5	47.0376	-3.29256	0.523813	-6.28575	3.26e-10	8.75e-09	DOWN		XM_003526631.5	1076.33	1.18101	0.169026	6.98712	2.81e-12	1.63e-10	UP		XM_003532809.5	103.514	-4.21752	0.373856	-11.2811	1.63e-29	4.2e-28	DOWN
XM_041015120.1	179.766	-8.02788	0.688389	-11.6618	2e-31	6.64e-30	DOWN		XM_003543141.4	59.6391	-2.50155	0.398209	-6.28201	3.34e-10	8.94e-09	DOWN		NM_001252948.3	568.831	-1.38841	0.198767	-6.9851	2.85e-12	1.65e-10	DOWN		XM_006593221.3	169.803	-4.53824	0.402884	-11.2644	1.97e-29	5.07e-28	DOWN
XM_003555578.5	208.592	-3.58447	0.307536	-11.6555	2.15e-31	7.15e-30	DOWN		XM_003533100.5	31.6045	-3.67609	0.590624	-6.22408	4.84e-10	1.28e-08	DOWN		XM_041013244.1	267.419	1.34662	0.19285	6.98272	2.9e-12	1.67e-10	UP		XM_003551901.5	110.707	-4.15113	0.369274	-11.2413	2.56e-29	6.52e-28	DOWN
NM_001248602.2	285.362	3.52521	0.306585	11.4983	1.35e-30	4.37e-29	UP		NM_001248209.2	45.1994	-2.89594	0.466146	-6.2125	5.21e-10	1.37e-08	DOWN		XM_003549800.5	151.956	-2.07275	0.297276	-6.97248	3.11e-12	1.79e-10	DOWN		XM_003528793.5	114.393	-5.32009	0.473691	-11.2311	2.87e-29	7.31e-28	DOWN
XM_041016705.1	204.386	-5.42902	0.472401	-11.4924	1.44e-30	4.67e-29	DOWN		XM_014778205.3	48.6419	2.65014	0.427559	6.1983	5.71e-10	1.49e-08	UP		XM_003552649.5	1381.78	-1.39359	0.200821	-6.93947	3.94e-12	2.24e-10	DOWN		XM_014764108.2	111.317	4.22336	0.376409	11.2201	3.25e-29	8.24e-28	UP
XM_003539941.4	264.942	-5.14791	0.448402	-11.4806	1.65e-30	5.35e-29	DOWN		LOC100792435	74.0012	2.20851	0.356587	6.19346	5.89e-10	1.53e-08	UP		XM_003556106.5	452.444	-1.42018	0.205518	-6.91024	4.84e-12	2.73e-10	DOWN		NM_001250520.2	95.5715	4.70188	0.419188	11.2166	3.38e-29	8.56e-28	UP
XM_003556944.4	104.855	-5.55166	0.483835	-11.4743	1.78e-30	5.75e-29	DOWN		XM_003516794.4	50.5317	2.86188	0.462466	6.18831	6.08e-10	1.58e-08	UP		XM_003528622.4	247.337	1.41144	0.204483	6.90249	5.11e-12	2.87e-10	UP		XM_014764266.3	108.333	-3.83632	0.343374	-11.1724	5.56e-29	1.4e-27	DOWN
XM_003521844.4	150.361	-5.63883	0.491768	-11.4665	1.94e-30	6.28e-29	DOWN		LOC100807808	52.3682	2.41728	0.391763	6.17027	6.82e-10	1.76e-08	UP		XM_006591380.4	588.4	1.25954	0.182474	6.90255	5.11e-12	2.87e-10	UP		XR_005887606.1	100.033	-5.12016	0.458346	-11.171	5.66e-29	1.42e-27	DOWN
XM_026124748.1	1250.78	-7.44665	0.650607	-11.4457	2.47e-30	7.95e-29	DOWN		XM_003533383.3	67.2492	-2.47433	0.401599	-6.16119	7.22e-10	1.85e-08	DOWN		NM_001249706.2	205.837	-1.84551	0.267491	-6.89932	5.23e-12	2.93e-10	DOWN		NM_001250507.2	95.13	-4.85401	0.434965	-11.1595	6.43e-29	1.61e-27	DOWN
XM_014761744.2	460.96	3.47689	0.304216	11.429	2.99e-30	9.6e-29	UP		XM_003525135.5	27.597	-3.63863	0.592385	-6.14234	8.13e-10	2.08e-08	DOWN		NM_001255407.2	1846.33	-1.06872	0.155035	-6.89342	5.45e-12	3.04e-10	DOWN		NM_001248013.1	920.487	11.5534	1.03713	11.1398	8.03e-29	2.01e-27	UP
NM_001369302.1	258.04	-4.21122	0.369869	-11.3857	4.93e-30	1.56e-28	DOWN		LOC100800516	58.29	-3.00351	0.490258	-6.12638	8.99e-10	2.28e-08	DOWN		XM_003527447.5	371.424	-1.31987	0.191969	-6.87545	6.18e-12	3.42e-10	DOWN		XM_003549672.5	97.0828	-4.34002	0.391639	-11.0817	1.54e-28	3.81e-27	DOWN
XM_003524308.4	126.182	-4.13549	0.363648	-11.3722	5.75e-30	1.82e-28	DOWN		XM_003527719.5	65.3987	-2.29006	0.373896	-6.12485	9.08e-10	2.3e-08	DOWN		XM_041015120.1	205.05	1.53132	0.223611	6.84815	7.48e-12	4.1e-10	UP		NM_001251338.2	102.634	-5.11933	0.462609	-11.0662	1.83e-28	4.51e-27	DOWN
XM_014766160.1	134.691	-5.61155	0.493767	-11.3648	6.26e-30	1.97e-28	DOWN		XM_003533068.4	26.4386	-5.36583	0.877299	-6.11631	9.58e-10	2.41e-08	DOWN		XM_006593221.3	234.915	-1.52767	0.223542	-6.83393	8.26e-12	4.49e-10	DOWN		NM_001251001.1	120.094	-4.71237	0.428377	-11.0005	3.8e-28	9.28e-27	DOWN
XM_003541816.5	109.184	-4.54957	0.402134	-11.3136	1.12e-29	3.52e-28	DOWN		XM_041011986.1	48.6995	2.56254	0.419524	6.10822	1.01e-09	2.52e-08	UP		XM_003555386.5	362.61	1.25648	0.183873	6.8334	8.29e-12	4.5e-10	UP		XM_006578934.4	116.116	-6.34552	0.577353	-10.9907	4.24e-28	1.03e-26	DOWN
XM_003531818.5	135.417	-7.3486	0.650517	-11.2966	1.36e-29	4.27e-28	DOWN		NM_001371550.1	72.0775	2.39604	0.392273	6.10808	1.01e-09	2.52e-08	UP		XM_003543872.1	663.081	1.08541	0.159391	6.80973	9.78e-12	5.27e-10	UP		XM_003543407.4	111.515	5.30966	0.483143	10.9898	4.28e-28	1.04e-26	UP
XM_041013954.1	101.493	-6.06349	0.536771	-11.2962	1.37e-29	4.28e-28	DOWN		NM_001357327.1	28.6395	-4.16457	0.68368	-6.0914	1.12e-09	2.77e-08	DOWN		XM_003538086.4	626.016	-1.11387	0.163611	-6.80799	9.9e-12	5.32e-10	DOWN		XM_014766058.3	97.3404	-4.35152	0.396652	-10.9706	5.29e-28	1.28e-26	DOWN
XM_041011699.1	132.365	-7.10197	0.630669	-11.261	2.04e-29	6.35e-28	DOWN		XM_006573869.2	57.9003	2.40024	0.396083	6.05993	1.36e-09	3.33e-08	UP		XM_003538375.4	15645.6	1.0245	0.150678	6.79924	1.05e-11	5.61e-10	UP		NM_001255349.3	108.262	-5.23531	0.477348	-10.9675	5.48e-28	1.32e-26	DOWN
XR_005887606.1	126.471	-6.51874	0.579589	-11.2472	2.39e-29	7.41e-28	DOWN		NM_001250562.2	47.5268	-2.52825	0.417393	-6.05724	1.38e-09	3.38e-08	DOWN		XM_003542723.5	370.903	1.75532	0.258657	6.78627	1.15e-11	6.11e-10	UP		XM_003535675.4	109.5	4.24037	0.387552	10.9414	7.31e-28	1.76e-26	UP
XM_041015116.1	111.397	-4.35617	0.387338	-11.2464	2.41e-29	7.46e-28	DOWN		XM_003529539.4	21.9201	-4.31922	0.713156	-6.05649	1.39e-09	3.39e-08	DOWN		NM_001249453.2	253.513	-1.56868	0.231336	-6.78096	1.19e-11	6.33e-10	DOWN		XM_014765935.3	115.414	-3.94806	0.360982	-10.937	7.67e-28	1.84e-26	DOWN
XM_003530674.5	206.22	3.50995	0.313727	11.1879	4.67e-29	1.43e-27	UP		XM_041005445.1	50.3955	-2.52628	0.417587	-6.04971	1.45e-09	3.52e-08	DOWN		NM_001317415.2	60.3098	-3.09898	0.457465	-6.77424	1.25e-11	6.58e-10	DOWN		XM_003527704.5	84.2023	5.0631	0.464035	10.911	1.02e-27	2.44e-26	UP
XM_006604326.4	122.317	-5.46395	0.489006	-11.1736	5.49e-29	1.67e-27	DOWN		XM_006595391.1	41.8189	3.37828	0.562654	6.00418	1.92e-09	4.59e-08	UP		XM_003524601.5	668.47	-1.34992	0.20016	-6.74418	1.54e-11	7.97e-10	DOWN		XM_006586696.3	93.8822	5.91345	0.54336	10.8831	1.39e-27	3.3e-26	UP
XM_006582202.2	137.787	-6.97644	0.625972	-11.145	7.58e-29	2.29e-27	DOWN		XM_003550390.5	78.6471	-2.28147	0.379985	-6.00412	1.92e-09	4.59e-08	DOWN		XM_026126797.2	90.7447	-2.26868	0.337074	-6.73051	1.69e-11	8.7e-10	DOWN		XM_041014990.1	950.96	6.75376	0.620602	10.8826	1.4e-27	3.31e-26	UP
XM_006583899.4	178.862	4.03897	0.363507	11.1111	1.11e-28	3.33e-27	UP		NM_001254008.2	46.8215	-2.3592	0.393106	-6.00144	1.96e-09	4.66e-08	DOWN		NM_001255242.2	472.59	1.21482	0.180826	6.71818	1.84e-11	9.45e-10	UP		NM_001358004.1	124.788	-5.2814	0.485349	-10.8816	1.41e-27	3.34e-26	DOWN
NM_001357950.1	105.836	-3.55971	0.320508	-11.1064	1.17e-28	3.5e-27	DOWN		XM_003540069.5	57.7114	2.37952	0.396747	5.99759	2e-09	4.77e-08	UP		XM_006605936.4	539.251	-1.23473	0.18456	-6.69013	2.23e-11	1.14e-09	DOWN		NM_001248959.3	127.974	-4.22788	0.389617	-10.8514	1.96e-27	4.63e-26	DOWN
XM_003522587.5	144.94	-4.59962	0.415115	-11.0803	1.56e-28	4.67e-27	DOWN		XM_003539145.2	47.611	-2.31507	0.386102	-5.996	2.02e-09	4.81e-08	DOWN		XM_003518061.5	413.521	-1.55102	0.232231	-6.67877	2.41e-11	1.22e-09	DOWN		XM_014773016.2	93.7088	4.09841	0.379719	10.7933	3.7e-27	8.58e-26	UP
XM_006592404.3	176.296	-5.2153	0.470888	-11.0755	1.65e-28	4.91e-27	DOWN		NM_001254200.1	52.613	-2.40399	0.406077	-5.92003	3.22e-09	7.45e-08	DOWN		XM_041009558.1	358.175	1.23987	0.186623	6.64371	3.06e-11	1.54e-09	UP		XM_003538787.5	1073.48	8.21542	0.761957	10.782	4.19e-27	9.67e-26	UP
XM_003526159.5	133.399	-4.86381	0.443895	-10.9571	6.14e-28	1.8e-26	DOWN		XR_417456.4	25.8012	-6.64758	1.12355	-5.9166	3.29e-09	7.6e-08	DOWN		XM_026128458.2	296.212	-1.71867	0.259713	-6.61758	3.65e-11	1.81e-09	DOWN		XM_006582279.4	174.642	-4.05099	0.376144	-10.7698	4.78e-27	1.1e-25	DOWN
XM_003538670.3	941.388	-7.89716	0.721875	-10.9398	7.44e-28	2.16e-26	DOWN		NM_001365120.1	34.7758	2.88745	0.489931	5.89358	3.78e-09	8.65e-08	UP		XM_041010808.1	471.428	1.16942	0.176794	6.6146	3.73e-11	1.84e-09	UP		XR_001386814.3	684.48	11.1268	1.03526	10.7479	6.07e-27	1.39e-25	UP
XM_041012747.1	118.636	5.19018	0.475739	10.9097	1.04e-27	2.99e-26	UP		XM_003555448.4	28.0806	-6.7565	1.15133	-5.86844	4.4e-09	9.98e-08	DOWN		XM_003539759.5	778.072	-1.01811	0.154217	-6.60181	4.06e-11	2e-09	DOWN		XM_003521180.5	114.275	4.14291	0.385961	10.734	7.05e-27	1.6e-25	UP
XM_003516624.5	363.494	3.83204	0.352174	10.8811	1.42e-27	4.08e-26	UP		NM_001251239.2	36.1746	2.87648	0.491016	5.85822	4.68e-09	1.06e-07	UP		XM_003537580.5	1869.07	-1.0737	0.163623	-6.56204	5.31e-11	2.55e-09	DOWN		XM_003554041.5	131.198	-3.95114	0.368213	-10.7306	7.31e-27	1.66e-25	DOWN
XM_003540762.1	140.324	-5.83569	0.539013	-10.8266	2.57e-27	7.32e-26	DOWN		XM_006584181.1	43.552	-2.89029	0.494176	-5.84871	4.95e-09	1.11e-07	DOWN		XM_003532120.5	140.383	1.86363	0.284238	6.55659	5.51e-11	2.64e-09	UP		XM_003545511.3	108.035	-3.92434	0.366397	-10.7106	9.07e-27	2.06e-25	DOWN
XM_014765935.3	187.643	-3.67045	0.339522	-10.8106	3.07e-27	8.71e-26	DOWN		XM_006578871.4	35.0938	-2.99654	0.512646	-5.84523	5.06e-09	1.14e-07	DOWN		NM_001253054.2	2723.98	-1.16654	0.17801	-6.55322	5.63e-11	2.69e-09	DOWN		NM_001249738.2	97.5638	-3.94781	0.369374	-10.6878	1.16e-26	2.62e-25	DOWN
XM_014772923.2	117.175	-7.14863	0.663661	-10.7715	4.69e-27	1.32e-25	DOWN		XM_003548352.5	41.0558	-2.92079	0.500679	-5.83366	5.42e-09	1.21e-07	DOWN		NM_001254074.2	544.21	-1.3931	0.212843	-6.54521	5.94e-11	2.83e-09	DOWN		XM_003548356.5	89.2315	4.89889	0.458365	10.6877	1.16e-26	2.62e-25	UP
XM_006603051.2	144.604	-4.25139	0.395417	-10.7517	5.82e-27	1.62e-25	DOWN		XM_006599373.4	56.185	-2.21946	0.381457	-5.81839	5.94e-09	1.31e-07	DOWN		NM_001356510.1	295.714	-1.41801	0.217009	-6.53435	6.39e-11	3.03e-09	DOWN		XM_003544341.5	92.8064	5.62833	0.526872	10.6825	1.23e-26	2.77e-25	UP
XM_026125028.2	211.738	-3.76995	0.351752	-10.7176	8.41e-27	2.33e-25	DOWN		XR_005889345.1	21.6733	7.54919	1.2977	5.81736	5.98e-09	1.32e-07	UP		NM_001248198.2	1963.13	-1.14661	0.17571	-6.52557	6.77e-11	3.19e-09	DOWN		XR_005892319.1	91.8628	-5.40348	0.506325	-10.6719	1.38e-26	3.1e-25	DOWN
NM_001252933.1	113.143	3.91979	0.36662	10.6917	1.11e-26	3.08e-25	UP		XM_003535094.5	27.7958	4.42886	0.76315	5.80339	6.5e-09	1.42e-07	UP		XM_003521782.5	1026.4	1.04613	0.160508	6.51762	7.14e-11	3.35e-09	UP		XM_003529590.4	94.4335	-3.95792	0.373586	-10.5944	3.16e-26	7.01e-25	DOWN
XM_003551247.5	106.18	-4.32789	0.406411	-10.649	1.76e-26	4.82e-25	DOWN		XM_003535409.4	161.567	-2.25059	0.388191	-5.79762	6.73e-09	1.47e-07	DOWN		XM_003516856.5	371.665	-1.20435	0.185209	-6.50268	7.89e-11	3.67e-09	DOWN		XM_003547143.1	103.766	-5.56931	0.526351	-10.581	3.65e-26	8.06e-25	DOWN
XM_003519822.4	99.6042	-4.62331	0.435016	-10.6279	2.21e-26	6.02e-25	DOWN		LOC113001906	48.5337	-3.13944	0.546974	-5.73964	9.49e-09	2.02e-07	DOWN		XM_003537310.5	82.4515	-3.25949	0.502993	-6.48019	9.16e-11	4.23e-09	DOWN		XM_003524350.5	141.534	-3.88157	0.366969	-10.5774	3.79e-26	8.36e-25	DOWN
XM_006577075.3	152.26	-8.10886	0.764477	-10.6071	2.76e-26	7.51e-25	DOWN		XM_003539971.5	38.782	-2.74241	0.478382	-5.73268	9.89e-09	2.1e-07	DOWN		XM_003517309.5	183.163	-1.89609	0.292786	-6.47603	9.42e-11	4.32e-09	DOWN		LOC100804009	118.868	-4.19867	0.399573	-10.5079	7.95e-26	1.73e-24	DOWN
XM_041012444.1	91.0599	-5.54243	0.523486	-10.5876	3.4e-26	9.21e-25	DOWN		NM_001289369.2	27.5239	-3.75521	0.655154	-5.73179	9.94e-09	2.11e-07	DOWN		XM_006585378.3	275.734	-1.92288	0.297503	-6.46341	1.02e-10	4.67e-09	DOWN		XM_003527795.4	90.1206	-4.60761	0.439961	-10.4728	1.15e-25	2.5e-24	DOWN
XR_419307.3	78.2231	-4.93031	0.467342	-10.5497	5.1e-26	1.37e-24	DOWN		XM_003554585.5	22.7906	-3.75645	0.655992	-5.72636	1.03e-08	2.18e-07	DOWN		XM_003538881.4	1934.4	1.22313	0.190125	6.43328	1.25e-10	5.66e-09	UP		NM_001255627.2	83.9963	-4.23974	0.405702	-10.4504	1.46e-25	3.16e-24	DOWN
XM_003528654.5	194.738	7.95824	0.757931	10.5	8.64e-26	2.3e-24	UP		XR_005887428.1	27.7009	3.96832	0.695127	5.70877	1.14e-08	2.39e-07	UP		XM_003546667.5	559.252	-1.03986	0.162666	-6.39261	1.63e-10	7.33e-09	DOWN		NM_001250526.1	104.031	-6.1877	0.592558	-10.4424	1.59e-25	3.43e-24	DOWN
LOC100805022	131.465	5.21019	0.497923	10.4638	1.27e-25	3.35e-24	UP		NM_001250828.1	18.6808	-5.1594	0.907173	-5.68733	1.29e-08	2.68e-07	DOWN		XM_006589021.4	126.25	2.05875	0.322418	6.38535	1.71e-10	7.64e-09	UP		NM_001254177.3	1730.5	-7.42333	0.712798	-10.4144	2.13e-25	4.58e-24	DOWN
XM_006577582.3	98.9108	4.09083	0.391035	10.4616	1.3e-25	3.43e-24	UP		XM_006577075.3	18.6752	-5.16445	0.909017	-5.68135	1.34e-08	2.77e-07	DOWN		XM_003555069.5	319.686	-1.36201	0.213452	-6.38085	1.76e-10	7.83e-09	DOWN		XM_003538146.5	122.699	4.77342	0.459308	10.3926	2.68e-25	5.74e-24	UP
NM_001362633.1	121.717	-4.67319	0.446818	-10.4588	1.34e-25	3.53e-24	DOWN		XM_014771510.3	20.268	-5.23466	0.927424	-5.6443	1.66e-08	3.4e-07	DOWN		XM_003549156.5	1709.76	-1.09851	0.172284	-6.37619	1.82e-10	8.03e-09	DOWN		XM_006587702.4	100.779	-4.21219	0.405816	-10.3796	3.07e-25	6.57e-24	DOWN
XM_003530655.5	161.401	3.41447	0.328202	10.4036	2.39e-25	6.25e-24	UP		LOC106798077	36.9561	-2.81148	0.500785	-5.61415	1.98e-08	3.99e-07	DOWN		NM_001252833.2	236.449	-2.01679	0.316538	-6.3714	1.87e-10	8.25e-09	DOWN		NM_001253032.2	91.9938	6.21605	0.60267	10.3142	6.08e-25	1.28e-23	UP
XM_003535564.5	140.366	3.57162	0.343542	10.3965	2.57e-25	6.72e-24	UP		XM_003527979.5	35.3266	2.71913	0.486774	5.58601	2.32e-08	4.64e-07	UP		XM_003523974.5	237.11	-1.38273	0.217038	-6.37091	1.88e-10	8.26e-09	DOWN		XR_415113.4	97.8457	3.89679	0.378974	10.2825	8.45e-25	1.77e-23	UP
XR_001387978.2	161.191	-3.53245	0.341023	-10.3584	3.83e-25	9.98e-24	DOWN		XM_003524721.4	57.2801	-3.02572	0.542848	-5.57379	2.49e-08	4.94e-07	DOWN		XM_003544690.5	634.662	-1.38447	0.218671	-6.3313	2.43e-10	1.06e-08	DOWN		NM_001254314.2	86.5649	-4.42421	0.430931	-10.2666	9.96e-25	2.08e-23	DOWN
XM_003516280.5	107.085	-5.08625	0.496854	-10.2369	1.35e-24	3.45e-23	DOWN		LOC106795673	19.3277	-5.22925	0.93961	-5.56534	2.62e-08	5.18e-07	DOWN		NM_001249408.2	285.608	-1.46663	0.23255	-6.30673	2.85e-10	1.23e-08	DOWN		XM_003553610.5	92.3576	-6.02377	0.588787	-10.2308	1.44e-24	3e-23	DOWN
XM_006586696.3	104.966	6.05545	0.593705	10.1994	1.99e-24	5.04e-23	UP		XM_003548077.3	38.6425	-2.82408	0.507454	-5.56519	2.62e-08	5.18e-07	DOWN		XM_041011699.1	140.123	1.9813	0.31663	6.25748	3.91e-10	1.66e-08	UP		XM_041009799.1	91.8219	-4.24956	0.416467	-10.2038	1.91e-24	3.93e-23	DOWN
XM_003531807.5	117.583	-4.23888	0.415679	-10.1975	2.03e-24	5.13e-23	DOWN		XM_006582279.4	77.3737	2.48538	0.447193	5.55773	2.73e-08	5.39e-07	UP		XM_006581812.3	162.102	-1.75188	0.280641	-6.24242	4.31e-10	1.8e-08	DOWN		NM_001348948.1	77.324	-4.55219	0.446271	-10.2005	1.97e-24	4.07e-23	DOWN
NM_001358004.1	126.313	-5.35501	0.526401	-10.1729	2.62e-24	6.57e-23	DOWN		XM_003527814.5	48.6456	-2.3235	0.419084	-5.54423	2.95e-08	5.8e-07	DOWN		NM_001249163.2	431.68	-1.19355	0.191625	-6.22858	4.71e-10	1.95e-08	DOWN		XM_006601230.4	101.792	-5.33257	0.522925	-10.1976	2.03e-24	4.19e-23	DOWN
XM_003530532.4	156.264	-7.55746	0.746384	-10.1254	4.26e-24	1.06e-22	DOWN		XM_003548213.4	37.5993	-2.68198	0.484716	-5.5331	3.15e-08	6.15e-07	DOWN		XM_003547722.5	1612.88	-1.00892	0.161994	-6.22812	4.72e-10	1.95e-08	DOWN		XM_003536435.5	79.4002	4.5094	0.442248	10.1965	2.05e-24	4.23e-23	UP
XM_003545421.5	151.638	3.60559	0.356173	10.1232	4.36e-24	1.09e-22	UP		XM_003521846.3	51.8365	-3.28714	0.594564	-5.52866	3.23e-08	6.29e-07	DOWN		XM_003534637.5	367.823	-1.51368	0.243742	-6.21018	5.29e-10	2.17e-08	DOWN		LOC100793932	77.4981	4.61575	0.453221	10.1843	2.33e-24	4.79e-23	UP
XM_006601012.4	93.3162	-6.40466	0.635996	-10.0703	7.48e-24	1.85e-22	DOWN		XM_006584127.1	13.2406	-7.53831	1.36444	-5.52485	3.3e-08	6.42e-07	DOWN		XM_003524256.5	248.511	-2.08823	0.336466	-6.20637	5.42e-10	2.22e-08	DOWN		XM_003516794.4	96.3712	-4.13533	0.410169	-10.082	6.63e-24	1.34e-22	DOWN
XM_003516913.4	138.126	4.42719	0.441623	10.0248	1.19e-23	2.91e-22	UP		XM_003552196.5	24.024	-3.23735	0.586235	-5.52227	3.35e-08	6.5e-07	DOWN		XM_003519804.5	887.064	-1.55676	0.251476	-6.1905	6e-10	2.45e-08	DOWN		XM_003533740.5	126.818	7.69109	0.763762	10.07	7.5e-24	1.5e-22	UP
XM_006586496.1	79.3537	-5.31396	0.531311	-10.0016	1.5e-23	3.67e-22	DOWN		XM_003520846.5	25.2608	-2.96825	0.537762	-5.51963	3.4e-08	6.59e-07	DOWN		XM_003519166.5	174.794	1.78883	0.28899	6.18991	6.02e-10	2.45e-08	UP		XM_003519857.5	106.098	6.83231	0.679833	10.05	9.19e-24	1.84e-22	UP
XM_041018297.1	163.042	-4.12091	0.413438	-9.96744	2.12e-23	5.15e-22	DOWN		XM_014769479.3	38.4171	3.40133	0.616618	5.5161	3.47e-08	6.72e-07	UP		LOC100796462	375.299	1.30418	0.210931	6.18299	6.29e-10	2.55e-08	UP		XM_026126232.2	76.3879	-5.0021	0.499016	-10.0239	1.2e-23	2.38e-22	DOWN
XM_003527922.5	137.096	-3.48216	0.349631	-9.95954	2.29e-23	5.55e-22	DOWN		XM_003553710.4	30.5162	-3.27883	0.594979	-5.51083	3.57e-08	6.9e-07	DOWN		XM_003549891.5	401.731	-1.01222	0.164032	-6.17085	6.79e-10	2.73e-08	DOWN		XM_003541003.5	84.2718	-5.86668	0.587998	-9.97738	1.91e-23	3.78e-22	DOWN
XM_003536913.4	151.459	7.59215	0.764585	9.92977	3.09e-23	7.46e-22	UP		XM_003527039.4	22.519	-3.75824	0.684419	-5.49114	3.99e-08	7.68e-07	DOWN		XM_041014802.1	358.94	-1.40453	0.228444	-6.14825	7.83e-10	3.13e-08	DOWN		XM_003516280.5	101.727	-4.26587	0.428672	-9.95136	2.49e-23	4.89e-22	DOWN
XM_006572890.4	146.447	-3.65402	0.369101	-9.89977	4.17e-23	1e-21	DOWN		NM_001251246.2	39.8256	-2.61069	0.475807	-5.48686	4.09e-08	7.85e-07	DOWN		XM_003529246.5	1402.19	-1.09913	0.179485	-6.12378	9.14e-10	3.56e-08	DOWN		LOC100814654	78.8019	5.52678	0.558056	9.90364	4.01e-23	7.84e-22	UP
XM_003526339.5	103.469	-5.64112	0.572404	-9.85515	6.51e-23	1.55e-21	DOWN		NM_001249550.2	39.212	-2.25949	0.411968	-5.48464	4.14e-08	7.94e-07	DOWN		XM_003534052.4	95.9147	-2.19674	0.360117	-6.10008	1.06e-09	4.08e-08	DOWN		XM_003530314.5	195.175	-3.82156	0.387793	-9.85465	6.54e-23	1.27e-21	DOWN
XM_003535146.5	818.553	-7.25417	0.737907	-9.83075	8.3e-23	1.96e-21	DOWN		XR_005892515.1	13.3955	-7.54395	1.37659	-5.48017	4.25e-08	8.13e-07	DOWN		NM_001250342.2	965.098	1.05387	0.172967	6.09292	1.11e-09	4.24e-08	UP		XM_003521968.4	95.5089	-4.06936	0.413385	-9.84399	7.28e-23	1.4e-21	DOWN
NM_001252810.2	2961.9	-3.61974	0.368848	-9.81363	9.84e-23	2.31e-21	DOWN		XM_006603326.1	23.1743	-3.60439	0.660261	-5.45904	4.79e-08	9.09e-07	DOWN		XM_003547602.4	1337.2	1.075	0.176477	6.09143	1.12e-09	4.27e-08	UP		XM_003519696.5	82.8514	-3.78662	0.385583	-9.82052	9.19e-23	1.76e-21	DOWN
XM_006586793.4	86.5379	-6.69814	0.683682	-9.79716	1.16e-22	2.71e-21	DOWN		XM_003526142.4	56.4577	-2.32028	0.42606	-5.4459	5.15e-08	9.74e-07	DOWN		XM_003528396.4	325.302	-1.58668	0.260826	-6.08328	1.18e-09	4.47e-08	DOWN		XM_003519112.5	92.7672	-4.16407	0.426013	-9.7745	1.45e-22	2.74e-21	DOWN
NM_001252836.1	140.901	-4.92949	0.507165	-9.71969	2.49e-22	5.73e-21	DOWN		XM_003535146.5	55.8817	-3.36124	0.617269	-5.44535	5.17e-08	9.77e-07	DOWN		XM_003526517.5	124.436	-1.90161	0.312744	-6.08041	1.2e-09	4.54e-08	DOWN		XM_003551028.5	91.579	-3.81129	0.390795	-9.75266	1.8e-22	3.38e-21	DOWN
XM_041006222.1	81.7861	-5.02031	0.517238	-9.706	2.84e-22	6.53e-21	DOWN		XM_014777895.3	12.9663	-7.50877	1.38347	-5.42749	5.72e-08	1.07e-06	DOWN		NM_001317458.2	524.107	1.16034	0.190967	6.0761	1.23e-09	4.64e-08	UP		NM_001249719.2	82.2851	-3.90064	0.400246	-9.7456	1.93e-22	3.61e-21	DOWN
NM_001348948.1	89.7669	-3.88246	0.400437	-9.69556	3.15e-22	7.22e-21	DOWN		NM_001250880.2	19.5093	-7.11588	1.31777	-5.39995	6.67e-08	1.24e-06	DOWN		XM_006580469.4	143.172	-1.60711	0.264639	-6.07282	1.26e-09	4.72e-08	DOWN		NM_001353239.1	91.8348	-5.69318	0.585495	-9.72372	2.39e-22	4.46e-21	DOWN
XR_005892319.1	77.0178	-6.08391	0.627726	-9.69198	3.26e-22	7.47e-21	DOWN		XM_041004959.1	16.0967	7.11997	1.31891	5.39838	6.72e-08	1.25e-06	UP		NM_001250758.1	198.337	-1.54308	0.254086	-6.07304	1.26e-09	4.72e-08	DOWN		XM_003550000.5	97.0924	-3.90512	0.4017	-9.72148	2.44e-22	4.56e-21	DOWN
XM_003530533.1	229.195	-4.37866	0.453237	-9.66086	4.42e-22	1.01e-20	DOWN		XM_003545819.5	41.8419	-2.61142	0.484168	-5.39364	6.9e-08	1.28e-06	DOWN		XM_003538860.4	277.877	-1.43854	0.237017	-6.06938	1.28e-09	4.81e-08	DOWN		XM_006581009.4	88.7769	4.47114	0.461053	9.69767	3.08e-22	5.73e-21	UP
XM_003555448.4	292.573	-10.0504	1.04037	-9.66039	4.44e-22	1.01e-20	DOWN		NM_001255689.2	66.068	-3.11815	0.579175	-5.38379	7.29e-08	1.35e-06	DOWN		XM_003535652.5	53.5642	-3.80019	0.626879	-6.06208	1.34e-09	5.02e-08	DOWN		XM_003528697.5	80.6622	-4.45231	0.459627	-9.68678	3.43e-22	6.36e-21	DOWN
XR_005889994.1	129.461	-7.8574	0.815168	-9.63899	5.47e-22	1.24e-20	DOWN		XM_006584583.4	16.0136	7.11235	1.32156	5.38178	7.38e-08	1.36e-06	UP		NM_001353854.1	323.858	1.23105	0.203695	6.04359	1.51e-09	5.59e-08	UP		XM_003535006.4	102.399	-3.93914	0.407278	-9.67187	3.97e-22	7.34e-21	DOWN
NM_001354196.1	74.0136	-5.72505	0.596244	-9.60184	7.85e-22	1.77e-20	DOWN		NM_001250526.1	24.8829	3.80208	0.720007	5.28062	1.29e-07	2.29e-06	UP		XM_014772958.3	774.292	1.06296	0.176015	6.03903	1.55e-09	5.74e-08	UP		NM_001354196.1	72.3204	-4.80994	0.498838	-9.64229	5.3e-22	9.74e-21	DOWN
XM_003547081.4	124.892	-3.84366	0.401257	-9.57905	9.79e-22	2.18e-20	DOWN		XM_006594295.4	37.3748	-2.27985	0.432193	-5.27507	1.33e-07	2.35e-06	DOWN		NM_001249653.2	397.688	-1.14582	0.190459	-6.01609	1.79e-09	6.57e-08	DOWN		XM_041005084.1	76.5866	-4.35151	0.452737	-9.61157	7.15e-22	1.3e-20	DOWN
XM_014774052.3	160.572	-3.78506	0.396122	-9.5553	1.23e-21	2.74e-20	DOWN		XM_014773653.1	56.7891	2.31726	0.440521	5.26028	1.44e-07	2.52e-06	UP		XR_416655.3	312.7	1.22027	0.203187	6.00566	1.91e-09	6.98e-08	UP		XM_014764800.3	89.7127	5.35251	0.55768	9.59782	8.16e-22	1.48e-20	UP
XM_003554846.5	96.2722	-6.81978	0.713941	-9.55231	1.27e-21	2.82e-20	DOWN		NM_001255274.3	70.9048	-2.25568	0.430471	-5.24001	1.61e-07	2.8e-06	DOWN		XM_026124430.2	168.654	-2.0819	0.346853	-6.00225	1.95e-09	7.1e-08	DOWN		XM_003535446.5	96.0719	-4.34492	0.45275	-9.59674	8.25e-22	1.5e-20	DOWN
XM_006575640.4	78.1656	-4.75407	0.497891	-9.54841	1.32e-21	2.92e-20	DOWN		XM_003533146.5	32.7572	-2.34158	0.447032	-5.23805	1.62e-07	2.83e-06	DOWN		NM_001253156.2	220.112	1.3361	0.222907	5.99395	2.05e-09	7.45e-08	UP		NM_001248043.2	719.106	8.16563	0.851071	9.59453	8.43e-22	1.53e-20	UP
XM_014761929.2	123.1	-4.64695	0.489285	-9.49743	2.15e-21	4.71e-20	DOWN		XM_003548726.5	22.5835	4.05995	0.775245	5.237	1.63e-07	2.84e-06	UP		XM_003517825.5	921.985	-1.28004	0.213658	-5.99108	2.08e-09	7.56e-08	DOWN		XM_014770627.1	72.1492	4.83392	0.507523	9.52453	1.66e-21	2.97e-20	UP
XM_014777034.3	109.997	-6.32489	0.67042	-9.43422	3.94e-21	8.56e-20	DOWN		XR_003265223.2	31.9325	2.66414	0.512653	5.19677	2.03e-07	3.46e-06	UP		XM_006598064.4	377.989	-1.15716	0.193426	-5.98246	2.2e-09	7.96e-08	DOWN		XR_005891462.1	65.5162	5.38129	0.56855	9.46492	2.94e-21	5.17e-20	UP
XM_006584121.4	136.732	4.98276	0.528674	9.42503	4.3e-21	9.34e-20	UP		XM_026125672.2	12.411	-7.44656	1.43525	-5.18833	2.12e-07	3.61e-06	DOWN		XM_003541375.5	875.982	-1.23087	0.206085	-5.97263	2.33e-09	8.43e-08	DOWN		XM_006582950.4	83.7673	-6.28574	0.664121	-9.46475	2.94e-21	5.18e-20	DOWN
XM_003536076.3	75.5229	-5.77867	0.614774	-9.39965	5.47e-21	1.18e-19	DOWN		XM_003535006.4	43.3034	2.27906	0.439594	5.18445	2.17e-07	3.67e-06	UP		NM_001248933.2	164.482	-1.87449	0.314244	-5.96507	2.45e-09	8.78e-08	DOWN		XM_041006532.1	78.4707	4.55498	0.482091	9.44838	3.44e-21	6.04e-20	UP
XM_003541294.5	66.9619	-5.88347	0.626676	-9.38838	6.09e-21	1.31e-19	DOWN		XM_003535208.4	44.4437	-2.83347	0.546594	-5.18386	2.17e-07	3.68e-06	DOWN		NM_001354917.1	1536.64	-1.08614	0.183088	-5.93235	2.99e-09	1.06e-07	DOWN		XM_006597987.4	159.495	-3.82893	0.405488	-9.44276	3.63e-21	6.37e-20	DOWN
NM_001255689.2	902.495	-6.94543	0.746675	-9.30182	1.38e-20	2.91e-19	DOWN		XM_003532706.5	35.2637	-2.26356	0.437275	-5.17652	2.26e-07	3.81e-06	DOWN		NM_001248422.3	373.462	-1.0418	0.175876	-5.9235	3.15e-09	1.12e-07	DOWN		XM_003527443.5	73.852	3.81167	0.406851	9.36871	7.34e-21	1.26e-19	UP
XM_014763882.3	137.978	-3.52211	0.381437	-9.2338	2.61e-20	5.45e-19	DOWN		XM_003534005.5	42.2887	-2.25552	0.437992	-5.14969	2.61e-07	4.35e-06	DOWN		XM_003543314.5	377.193	-1.43379	0.242053	-5.92346	3.15e-09	1.12e-07	DOWN		XM_003536126.5	92.7031	-4.4123	0.471397	-9.36005	7.97e-21	1.37e-19	DOWN
XM_003517378.5	2368.87	3.65669	0.398266	9.18152	4.25e-20	8.76e-19	UP		XR_005887774.1	19.8114	-5.14837	0.999941	-5.14867	2.62e-07	4.37e-06	DOWN		XM_003552670.5	365.464	-1.11103	0.18769	-5.91949	3.23e-09	1.14e-07	DOWN		XM_003543315.5	67.4514	5.7628	0.616107	9.35357	8.47e-21	1.45e-19	UP
NM_001248959.3	141.214	-4.16324	0.453687	-9.17646	4.45e-20	9.17e-19	DOWN		XM_003544943.4	21.2168	5.01925	0.976052	5.1424	2.71e-07	4.51e-06	UP		XM_006598145.4	611.811	1.07905	0.182324	5.91834	3.25e-09	1.15e-07	UP		XM_003547718.4	78.1566	5.96294	0.639366	9.32633	1.1e-20	1.87e-19	UP
XM_014769513.2	71.7762	-6.3953	0.69881	-9.15171	5.6e-20	1.15e-18	DOWN		XM_014761976.3	22.0934	-3.31694	0.647343	-5.12392	2.99e-07	4.93e-06	DOWN		XM_003528250.5	358.516	-1.06482	0.180497	-5.8994	3.65e-09	1.28e-07	DOWN		XM_003531308.5	93.0098	-3.91956	0.420676	-9.31728	1.19e-20	2.03e-19	DOWN
XM_026128071.2	86.9856	3.60091	0.394148	9.13595	6.48e-20	1.32e-18	UP		XM_003545800.5	21.6429	-3.43878	0.672188	-5.11581	3.12e-07	5.13e-06	DOWN		NM_001248901.2	268.157	1.29178	0.219011	5.89823	3.67e-09	1.28e-07	UP		XM_003541903.5	65.9652	4.35699	0.467673	9.31631	1.2e-20	2.05e-19	UP
XM_014766058.3	73.6798	-6.45837	0.708618	-9.11403	7.94e-20	1.61e-18	DOWN		XR_003267819.2	13.8189	6.8983	1.35352	5.09655	3.46e-07	5.66e-06	UP		XM_003543654.5	396.736	-1.12609	0.191238	-5.88842	3.9e-09	1.35e-07	DOWN		XM_003554360.5	80.6796	-3.96098	0.426007	-9.29794	1.43e-20	2.42e-19	DOWN
XM_003545680.5	65.7246	-4.81301	0.531186	-9.06088	1.29e-19	2.6e-18	DOWN		XM_003541699.5	25.423	-3.00213	0.589197	-5.09529	3.48e-07	5.69e-06	DOWN		XM_014769326.3	358.428	1.0986	0.186617	5.88693	3.93e-09	1.36e-07	UP		NM_001252766.3	69.9158	-4.56541	0.491564	-9.28753	1.58e-20	2.66e-19	DOWN
NM_001254169.3	75.4331	5.57305	0.61897	9.00374	2.18e-19	4.33e-18	UP		NM_001248444.2	36.1247	2.81026	0.551844	5.09248	3.53e-07	5.76e-06	UP		NM_001252797.2	168.279	-1.6236	0.275853	-5.88575	3.96e-09	1.37e-07	DOWN		XM_003528396.4	227.798	-11.1866	1.20707	-9.26757	1.9e-20	3.21e-19	DOWN
XM_003543176.5	131.085	-3.45569	0.385321	-8.96834	3.01e-19	5.93e-18	DOWN		XM_003555146.5	29.7431	-2.7967	0.552964	-5.05765	4.24e-07	6.79e-06	DOWN		XM_003546567.5	269.785	-1.19397	0.203487	-5.86754	4.42e-09	1.52e-07	DOWN		XM_003520654.5	74.7653	4.03853	0.436359	9.25506	2.14e-20	3.6e-19	UP
XM_006582727.4	66.8032	-3.9677	0.442543	-8.96567	3.08e-19	6.07e-18	DOWN		NM_001250414.2	21.5122	-3.38842	0.670702	-5.05205	4.37e-07	6.97e-06	DOWN		XM_006594104.4	391.043	-1.03014	0.175715	-5.86253	4.56e-09	1.57e-07	DOWN		NM_001317535.2	66.1079	-5.20735	0.565057	-9.21562	3.09e-20	5.13e-19	DOWN
XM_026125754.1	172.297	10.6372	1.20634	8.81774	1.17e-18	2.23e-17	UP		XM_003553909.4	28.7832	-3.76427	0.745214	-5.05126	4.39e-07	7e-06	DOWN		NM_001254516.3	226.042	-1.37267	0.235544	-5.82767	5.62e-09	1.92e-07	DOWN		LOC100807269	58.0767	5.21035	0.567445	9.18212	4.23e-20	6.98e-19	UP
XM_006594913.4	83.323	-4.12383	0.471759	-8.74138	2.3e-18	4.34e-17	DOWN		XM_003548673.5	43.7754	-3.14274	0.622455	-5.04895	4.44e-07	7.07e-06	DOWN		XM_006604321.4	205.579	-1.39922	0.240169	-5.82596	5.68e-09	1.93e-07	DOWN		XM_003539162.5	89.1	-3.97171	0.432919	-9.17427	4.55e-20	7.5e-19	DOWN
XM_003553291.5	504.558	-5.41479	0.621245	-8.71603	2.88e-18	5.41e-17	DOWN		XM_003554085.5	27.9867	2.87265	0.571048	5.03049	4.89e-07	7.73e-06	UP		XM_003528984.5	339.637	-1.02023	0.176193	-5.7904	7.02e-09	2.37e-07	DOWN		XM_003520030.5	114.816	3.82753	0.417819	9.16074	5.15e-20	8.48e-19	UP
XM_014764843.3	89.765	-3.51118	0.403283	-8.70651	3.13e-18	5.87e-17	DOWN		XM_003552342.5	18.8214	-3.27393	0.651477	-5.02539	5.02e-07	7.92e-06	DOWN		XM_003542791.4	405.641	-1.11715	0.193564	-5.77147	7.86e-09	2.64e-07	DOWN		XM_003528246.5	69.8992	-5.27581	0.577217	-9.14008	6.24e-20	1.02e-18	DOWN
XM_003529590.4	103.686	-4.12992	0.475674	-8.68224	3.88e-18	7.24e-17	DOWN		XM_041015956.1	32.7183	-2.24618	0.44904	-5.00217	5.67e-07	8.87e-06	DOWN		LOC100805256	486.661	1.03527	0.179481	5.76816	8.01e-09	2.69e-07	UP		XM_003550884.5	64.6314	5.08848	0.566649	8.97994	2.71e-19	4.29e-18	UP
XM_003556005.5	92.8566	4.53853	0.522785	8.68146	3.91e-18	7.29e-17	UP		NM_001251338.2	29.9321	2.94365	0.588648	5.00069	5.71e-07	8.93e-06	UP		XM_003538260.5	107.248	-1.88696	0.327649	-5.75909	8.46e-09	2.83e-07	DOWN		XM_003552934.5	78.5406	3.95991	0.441572	8.96775	3.03e-19	4.78e-18	UP
XM_014777554.1	78.7477	-6.5836	0.758598	-8.67865	4e-18	7.46e-17	DOWN		XM_041011975.1	44.322	2.37796	0.477435	4.9807	6.34e-07	9.82e-06	UP		XM_041011344.1	246.812	1.34134	0.23333	5.74867	8.99e-09	3.01e-07	UP		XM_003544972.5	69.6261	-3.8446	0.43002	-8.94052	3.87e-19	6.08e-18	DOWN
XM_003533068.4	68.0694	-6.63589	0.768237	-8.63781	5.73e-18	1.06e-16	DOWN		NM_001354836.1	31.4186	-2.46705	0.495393	-4.97999	6.36e-07	9.86e-06	DOWN		XM_003545055.5	534.027	1.2006	0.209264	5.73726	9.62e-09	3.19e-07	UP		XM_003544841.5	90.2607	-6.99402	0.783856	-8.92259	4.56e-19	7.11e-18	DOWN
XM_006597423.4	120.437	-3.44598	0.401548	-8.58173	9.35e-18	1.7e-16	DOWN		XM_003547270.5	25.5941	3.45619	0.694449	4.97688	6.46e-07	9.99e-06	UP		XM_006586297.4	244.193	1.53005	0.267368	5.72261	1.05e-08	3.45e-07	UP		XM_006597353.3	62.6954	6.07825	0.68216	8.9103	5.09e-19	7.92e-18	UP
XR_003266363.1	69.7154	-3.89734	0.455805	-8.55045	1.23e-17	2.22e-16	DOWN		XM_003517215.5	28.66	3.18263	0.639888	4.97373	6.57e-07	1.01e-05	UP		XM_003545984.5	107.196	2.24469	0.392237	5.72279	1.05e-08	3.45e-07	UP		XM_006579971.4	70.9927	-4.13877	0.465327	-8.89434	5.88e-19	9.09e-18	DOWN
XM_003549491.5	71.4982	-4.80247	0.563466	-8.52308	1.55e-17	2.8e-16	DOWN		XM_003529298.4	40.5	2.30208	0.463694	4.96465	6.88e-07	1.06e-05	UP		XM_014771266.3	267.97	-1.25461	0.219717	-5.71009	1.13e-08	3.7e-07	DOWN		XM_003538280.4	65.6249	-5.19977	0.585051	-8.88772	6.24e-19	9.63e-18	DOWN
XM_041005084.1	70.1967	-4.26881	0.502309	-8.49839	1.92e-17	3.45e-16	DOWN		XM_003553291.5	70.6184	-2.464	0.496413	-4.9636	6.92e-07	1.06e-05	DOWN		XM_003547209.5	520.548	-1.3313	0.233631	-5.69832	1.21e-08	3.94e-07	DOWN		NM_001249746.2	63.5578	-4.99583	0.562447	-8.88232	6.55e-19	1.01e-17	DOWN
NM_001354822.1	131.63	10.2491	1.20776	8.48606	2.14e-17	3.82e-16	UP		XM_006589228.4	20.7656	5.61653	1.13836	4.93386	8.06e-07	1.22e-05	UP		XM_014771455.3	291.734	-1.36538	0.23997	-5.68981	1.27e-08	4.13e-07	DOWN		XM_026125754.1	129.844	10.5854	1.21016	8.74714	2.19e-18	3.3e-17	UP
XM_014779435.3	75.5572	-7.10882	0.842477	-8.43801	3.23e-17	5.73e-16	DOWN		XM_003543807.5	9.45943	-7.04244	1.42966	-4.92597	8.39e-07	1.27e-05	DOWN		XM_041008535.1	758.196	1.03144	0.181788	5.67382	1.4e-08	4.5e-07	UP		XM_003539670.5	73.4012	-4.87839	0.55889	-8.72872	2.58e-18	3.87e-17	DOWN
LOC100779762	73.467	-3.95779	0.469809	-8.42425	3.63e-17	6.42e-16	DOWN		XM_041015447.1	37.0594	2.29048	0.465087	4.92486	8.44e-07	1.27e-05	UP		XM_026123621.2	712.225	-1.35154	0.238452	-5.668	1.44e-08	4.64e-07	DOWN		NM_001255881.1	52.2084	5.05485	0.580234	8.71175	2.99e-18	4.47e-17	UP
XM_003546859.5	124.646	-3.75465	0.44608	-8.41698	3.86e-17	6.82e-16	DOWN		XM_003548014.5	22.9353	3.04415	0.618569	4.92128	8.6e-07	1.3e-05	UP		XM_003544868.4	389.634	1.28165	0.226344	5.6624	1.49e-08	4.78e-07	UP		XM_003543716.5	56.5157	-4.9488	0.568285	-8.70831	3.08e-18	4.6e-17	DOWN
NM_001359073.1	75.1304	5.23348	0.631814	8.28326	1.2e-16	2.06e-15	UP		XM_003521844.4	42.2349	-3.86353	0.785143	-4.9208	8.62e-07	1.3e-05	DOWN		NM_001250507.2	324.738	1.20211	0.213325	5.63508	1.75e-08	5.56e-07	UP		XM_006575045.4	77.031	-3.83856	0.442368	-8.6773	4.05e-18	6.01e-17	DOWN
XM_003539162.5	69.7804	-3.92229	0.474372	-8.26838	1.36e-16	2.32e-15	DOWN		XM_003549369.5	11.9867	-7.38258	1.50241	-4.91382	8.93e-07	1.34e-05	DOWN		XM_003517674.5	428.778	-1.22859	0.218145	-5.63199	1.78e-08	5.65e-07	DOWN		XR_415141.4	85.4091	4.45158	0.513945	8.66158	4.65e-18	6.9e-17	UP
XM_003550448.5	138.573	4.19091	0.50805	8.24902	1.6e-16	2.72e-15	UP		XM_041016149.1	8.86578	-6.95752	1.41796	-4.9067	9.26e-07	1.39e-05	DOWN		NM_001253935.1	490.756	-1.01153	0.179683	-5.62954	1.81e-08	5.72e-07	DOWN		NM_001252717.3	64.3457	4.17211	0.482972	8.63841	5.7e-18	8.4e-17	UP
XM_006579971.4	67.5636	-6.30376	0.765263	-8.23738	1.76e-16	2.99e-15	DOWN		XM_006579263.3	15.2297	-3.79921	0.775855	-4.8968	9.74e-07	1.45e-05	DOWN		XM_003553154.5	299.784	1.19624	0.212635	5.6258	1.85e-08	5.83e-07	UP		XM_006605671.4	118.5	10.4532	1.21258	8.62068	6.66e-18	9.78e-17	UP
XM_003520314.5	146.857	8.54878	1.04941	8.14628	3.75e-16	6.27e-15	UP		XM_006600692.3	12.809	6.79754	1.39526	4.8719	1.11e-06	1.63e-05	UP		XM_003518878.5	625.467	-1.46029	0.259675	-5.62355	1.87e-08	5.9e-07	DOWN		XM_003555592.5	119.513	10.469	1.21504	8.61618	6.92e-18	1.02e-16	UP
XM_003544160.4	74.3519	-7.09023	0.871395	-8.13665	4.06e-16	6.77e-15	DOWN		XM_003525235.5	22.1229	3.28969	0.676458	4.86311	1.16e-06	1.7e-05	UP		XR_137487.3	79.5877	2.20982	0.393161	5.62065	1.9e-08	5.97e-07	UP		XM_003532772.4	68.5394	4.42605	0.514443	8.60358	7.73e-18	1.13e-16	UP
XM_003546584.3	75.9801	6.59512	0.812726	8.11481	4.87e-16	8.07e-15	UP		XM_003531950.5	28.566	-2.3747	0.488844	-4.85779	1.19e-06	1.74e-05	DOWN		XM_003519234.5	626.066	-1.04363	0.18623	-5.60399	2.09e-08	6.52e-07	DOWN		XM_003546071.5	61.5429	5.45312	0.636492	8.56745	1.06e-17	1.54e-16	UP
XM_006587948.2	56.5528	-6.09367	0.752529	-8.09758	5.61e-16	9.27e-15	DOWN		XR_005889123.1	11.7311	6.67011	1.37452	4.85268	1.22e-06	1.78e-05	UP		XM_003536917.4	732.321	-1.01718	0.181675	-5.59889	2.16e-08	6.7e-07	DOWN		XM_003550836.5	787.173	-5.99375	0.700989	-8.55042	1.23e-17	1.78e-16	DOWN
XM_041016149.1	79.1871	-10.0156	1.23768	-8.09226	5.86e-16	9.67e-15	DOWN		XM_003528224.4	38.6723	-2.23384	0.460561	-4.85025	1.23e-06	1.8e-05	DOWN		XM_003552681.5	670.104	-1.05661	0.190394	-5.54957	2.86e-08	8.75e-07	DOWN		XM_003532653.5	58.4207	-4.75788	0.556636	-8.54756	1.26e-17	1.82e-16	DOWN
XM_006593498.4	64.7469	-3.65657	0.454868	-8.03875	9.08e-16	1.48e-14	DOWN		LOC100785913	33.7684	-3.37089	0.695753	-4.84495	1.27e-06	1.85e-05	DOWN		XM_006601306.4	238.587	-1.3842	0.249612	-5.54541	2.93e-08	8.95e-07	DOWN		XM_006595391.1	65.6511	-4.32994	0.507401	-8.53356	1.42e-17	2.05e-16	DOWN
XM_003522696.5	110.625	-8.64563	1.08194	-7.99088	1.34e-15	2.17e-14	DOWN		XM_006598772.3	13.391	-4.02189	0.831733	-4.83555	1.33e-06	1.93e-05	DOWN		XM_003550584.5	254.018	-1.32035	0.238254	-5.54177	2.99e-08	9.1e-07	DOWN		XM_003524356.5	54.7652	5.45167	0.639073	8.5306	1.46e-17	2.1e-16	UP
XM_003550928.4	87.0034	-3.85219	0.484171	-7.95627	1.77e-15	2.86e-14	DOWN		LOC100786525	16.3157	-4.96527	1.03193	-4.81162	1.5e-06	2.15e-05	DOWN		XM_003518186.5	298.989	-1.33521	0.241413	-5.53082	3.19e-08	9.64e-07	DOWN		XR_418429.4	53.7249	4.83256	0.566743	8.5269	1.5e-17	2.17e-16	UP
NM_001317535.2	90.0012	-3.81332	0.480659	-7.93353	2.13e-15	3.41e-14	DOWN		XR_001383797.2	26.3797	3.20338	0.665909	4.81054	1.51e-06	2.16e-05	UP		XM_003516641.5	329.176	-1.03798	0.188485	-5.50695	3.65e-08	1.09e-06	DOWN		XM_006583537.3	57.2865	-4.70148	0.552736	-8.50583	1.8e-17	2.58e-16	DOWN
XM_003519353.5	123.254	-3.59461	0.454082	-7.91621	2.45e-15	3.9e-14	DOWN		XM_003540756.1	25.1468	-2.90459	0.603847	-4.81015	1.51e-06	2.16e-05	DOWN		XM_003528193.5	759.225	-1.07402	0.1955	-5.49371	3.94e-08	1.17e-06	DOWN		XM_003550928.4	54.6422	-4.89876	0.576436	-8.49836	1.92e-17	2.75e-16	DOWN
XM_014764800.3	69.793	6.46408	0.817585	7.90631	2.65e-15	4.21e-14	UP		XM_003525919.2	29.5216	-2.37633	0.494089	-4.80952	1.51e-06	2.17e-05	DOWN		XM_014767225.3	149.917	-1.77241	0.32317	-5.48446	4.15e-08	1.23e-06	DOWN		XM_003529242.4	80.5066	4.13833	0.487798	8.48371	2.18e-17	3.11e-16	UP
XM_006585997.4	81.6964	4.49438	0.568747	7.90226	2.74e-15	4.35e-14	UP		NM_001251725.2	13.9453	-5.75757	1.20138	-4.79244	1.65e-06	2.34e-05	DOWN		XM_003539831.5	417.029	1.18753	0.217022	5.47194	4.45e-08	1.31e-06	UP		XM_003545877.5	50.4763	4.61397	0.544603	8.47216	2.41e-17	3.42e-16	UP
NM_001255526.2	79.7425	7.08349	0.899672	7.87341	3.45e-15	5.43e-14	UP		LOC102660248	32.3155	2.44299	0.510549	4.78503	1.71e-06	2.42e-05	UP		XM_003520552.4	611.051	-1.04053	0.190713	-5.45597	4.87e-08	1.43e-06	DOWN		XM_003547270.5	58.9226	-4.99288	0.590128	-8.46067	2.66e-17	3.77e-16	DOWN
XM_003519930.4	58.5447	-4.30432	0.54755	-7.86105	3.81e-15	5.97e-14	DOWN		XM_003517781.1	15.8284	-3.80536	0.796809	-4.77575	1.79e-06	2.53e-05	DOWN		XM_003555850.5	1892.55	-1.04732	0.192052	-5.45334	4.94e-08	1.45e-06	DOWN		XM_003527018.4	61.5798	-4.58396	0.54209	-8.45608	2.77e-17	3.91e-16	DOWN
XM_003541950.5	86.6579	-10.143	1.29178	-7.852	4.09e-15	6.4e-14	DOWN		NM_001248946.3	38.7879	-2.33008	0.488754	-4.76739	1.87e-06	2.62e-05	DOWN		NM_001251145.2	158.575	-1.52314	0.279534	-5.44886	5.07e-08	1.48e-06	DOWN		XR_005892002.1	81.4413	4.61499	0.546235	8.44872	2.95e-17	4.16e-16	UP
XM_003516584.5	131.176	-8.90759	1.13763	-7.82998	4.88e-15	7.59e-14	DOWN		XM_003530744.5	28.2296	-2.99132	0.634211	-4.71661	2.4e-06	3.29e-05	DOWN		XM_003541937.5	317.902	-1.11249	0.204961	-5.42781	5.71e-08	1.66e-06	DOWN		NM_001251176.1	101.608	10.2313	1.21549	8.41745	3.85e-17	5.39e-16	UP
XM_003524118.4	61.0786	3.86878	0.495288	7.81117	5.67e-15	8.77e-14	UP		XM_006576363.4	29.2812	-2.20934	0.468466	-4.71612	2.4e-06	3.29e-05	DOWN		XM_006592453.4	179.001	-1.40515	0.259749	-5.40965	6.31e-08	1.82e-06	DOWN		XM_006600247.4	76.5832	-3.79021	0.450897	-8.40594	4.24e-17	5.94e-16	DOWN
XM_003535710.5	82.423	-4.02661	0.515631	-7.8091	5.76e-15	8.91e-14	DOWN		XM_003541609.5	36.6717	3.04607	0.645955	4.7156	2.41e-06	3.3e-05	UP		XM_003543846.5	281.231	-1.22837	0.228228	-5.3822	7.36e-08	2.09e-06	DOWN		XM_003537724.5	51.2884	5.77709	0.687319	8.40525	4.27e-17	5.97e-16	UP
LOC106795393	85.8151	3.64528	0.46695	7.80658	5.88e-15	9.08e-14	UP		XM_003520906.5	28.9424	2.77562	0.590603	4.69964	2.61e-06	3.53e-05	UP		XM_003521381.4	262.704	1.10559	0.205498	5.38009	7.45e-08	2.11e-06	UP		XM_003550035.4	61.7885	-5.84001	0.69591	-8.39191	4.78e-17	6.67e-16	DOWN
XR_003265504.2	97.545	-8.46364	1.08541	-7.79762	6.31e-15	9.72e-14	DOWN		XR_001383873.3	22.3643	-2.8144	0.599491	-4.69465	2.67e-06	3.61e-05	DOWN		XM_003520825.5	293.773	-1.08255	0.201362	-5.37611	7.61e-08	2.15e-06	DOWN		XM_003553643.5	67.6609	-4.49464	0.536448	-8.37853	5.36e-17	7.46e-16	DOWN
XM_003539161.5	78.8956	-3.41962	0.441355	-7.74801	9.33e-15	1.42e-13	DOWN		XM_003534922.4	15.0342	-3.441	0.735445	-4.67879	2.89e-06	3.87e-05	DOWN		XM_003527488.5	224.343	-1.12621	0.209478	-5.37629	7.6e-08	2.15e-06	DOWN		XM_003542316.4	65.9649	6.73451	0.804033	8.37592	5.48e-17	7.62e-16	UP
XM_041010448.1	67.9472	-9.79476	1.26833	-7.72257	1.14e-14	1.73e-13	DOWN		XM_003543407.4	134.427	-4.40582	0.946022	-4.6572	3.21e-06	4.28e-05	DOWN		XM_006574669.3	424.349	-1.10709	0.20684	-5.35241	8.68e-08	2.44e-06	DOWN		NM_001289329.2	71.8607	-4.2258	0.505957	-8.35209	6.71e-17	9.27e-16	DOWN
NM_001251364.2	149.373	-3.76314	0.487488	-7.71944	1.17e-14	1.77e-13	DOWN		XR_003263943.2	33.2679	2.35982	0.507849	4.64669	3.37e-06	4.47e-05	UP		XM_006591317.4	229.678	-1.60106	0.299126	-5.35247	8.68e-08	2.44e-06	DOWN		XM_003537310.5	72.3688	-4.79193	0.578588	-8.28211	1.21e-16	1.64e-15	DOWN
XM_003540419.5	62.3312	-3.36297	0.435694	-7.71865	1.18e-14	1.77e-13	DOWN		XM_003547029.3	20.4876	-2.96523	0.638961	-4.6407	3.47e-06	4.59e-05	DOWN		XM_003523853.5	249.542	-1.12385	0.210442	-5.34041	9.27e-08	2.58e-06	DOWN		LOC100811291	52.3504	3.79111	0.458431	8.26975	1.34e-16	1.82e-15	UP
XM_003535325.5	56.4159	-3.75142	0.486914	-7.70449	1.31e-14	1.98e-13	DOWN		NR_126666.1	15.8225	6.11647	1.31867	4.63836	3.51e-06	4.64e-05	UP		XM_003534663.5	82.1297	-1.80458	0.338904	-5.32476	1.01e-07	2.8e-06	DOWN		XR_005891741.1	71.0487	-4.98508	0.603018	-8.26688	1.38e-16	1.86e-15	DOWN
NM_001317531.2	105.208	4.71379	0.611826	7.70446	1.31e-14	1.98e-13	UP		XM_006582202.2	15.0908	-3.82855	0.827664	-4.62573	3.73e-06	4.89e-05	DOWN		XM_003548097.5	520.76	-1.41735	0.266671	-5.31498	1.07e-07	2.95e-06	DOWN		XM_006591966.4	56.4378	-3.9769	0.482322	-8.24533	1.65e-16	2.22e-15	DOWN
XM_041007931.1	66.7261	-5.03441	0.654012	-7.69774	1.38e-14	2.08e-13	DOWN		XM_003549005.5	24.7256	-3.02077	0.655964	-4.60508	4.12e-06	5.35e-05	DOWN		NM_001250526.1	341.797	1.07821	0.203575	5.29635	1.18e-07	3.25e-06	UP		XM_006589135.3	52.1572	-5.15707	0.626665	-8.22939	1.88e-16	2.53e-15	DOWN
XM_003516782.5	50.2303	-3.81985	0.496351	-7.69585	1.41e-14	2.11e-13	DOWN		XR_001384148.3	13.1125	-4.66082	1.01225	-4.6044	4.14e-06	5.37e-05	DOWN		NM_001357948.1	199.131	1.28912	0.243414	5.296	1.18e-07	3.25e-06	UP		XR_005889994.1	65.749	-6.50551	0.792089	-8.21311	2.16e-16	2.89e-15	DOWN
XM_006581517.3	44.9208	-4.81914	0.627615	-7.6785	1.61e-14	2.4e-13	DOWN		XM_006577614.4	32.0313	-2.21301	0.48268	-4.58485	4.54e-06	5.85e-05	DOWN		XM_003539312.5	123.683	-1.87948	0.354934	-5.29531	1.19e-07	3.26e-06	DOWN		NM_001354822.1	82.0452	9.92375	1.21445	8.17142	3.05e-16	4.06e-15	UP
XM_003521299.2	325.53	6.41101	0.839289	7.63863	2.2e-14	3.24e-13	UP		LOC100779168	14.4419	-3.91918	0.854871	-4.58452	4.55e-06	5.86e-05	DOWN		XM_003526481.5	265.262	-1.43681	0.271813	-5.28603	1.25e-07	3.41e-06	DOWN		XM_041014180.1	86.1872	9.9977	1.22389	8.16877	3.12e-16	4.14e-15	UP
XM_003551717.4	49.4515	-4.09966	0.536953	-7.63505	2.26e-14	3.33e-13	DOWN		XM_003519688.5	12.2985	-4.48251	0.982203	-4.56373	5.03e-06	6.41e-05	DOWN		LOC100814761	622.97	-1.13776	0.215329	-5.28381	1.27e-07	3.44e-06	DOWN		XM_003539161.5	79.9917	-4.1389	0.507087	-8.16212	3.29e-16	4.37e-15	DOWN
XM_006604051.4	103.152	4.30065	0.566981	7.58517	3.32e-14	4.86e-13	UP		XM_003523462.4	34.3569	2.75442	0.604418	4.55715	5.19e-06	6.59e-05	UP		XM_003532809.5	322.835	1.04825	0.198548	5.27957	1.29e-07	3.52e-06	UP		NM_001250157.1	63.1835	-5.10923	0.625982	-8.16194	3.3e-16	4.37e-15	DOWN
XM_026127535.2	77.2969	4.60643	0.613886	7.50371	6.2e-14	8.98e-13	UP		XM_006578159.4	21.9489	-2.92079	0.643869	-4.5363	5.72e-06	7.19e-05	DOWN		XM_014763635.3	166.783	1.76928	0.335278	5.27705	1.31e-07	3.55e-06	UP		XM_006598111.3	345.061	-5.73973	0.703736	-8.15608	3.46e-16	4.58e-15	DOWN
XM_003539669.5	68.5848	-3.40311	0.455321	-7.47408	7.77e-14	1.12e-12	DOWN		XM_041005005.1	24.3391	2.90042	0.640041	4.53161	5.85e-06	7.33e-05	UP		NM_001249854.2	366.168	-1.08913	0.206489	-5.27452	1.33e-07	3.59e-06	DOWN		XM_003526229.5	55.868	3.96279	0.487802	8.12376	4.52e-16	5.94e-15	UP
XM_003556130.3	69.1047	4.42189	0.592267	7.46605	8.26e-14	1.18e-12	UP		XM_006582407.1	19.1072	-2.69978	0.596592	-4.52533	6.03e-06	7.54e-05	DOWN		XM_006606824.4	492.216	-1.09094	0.206891	-5.27303	1.34e-07	3.62e-06	DOWN		XM_006584583.4	89.6146	-9.84066	1.21143	-8.12318	4.54e-16	5.96e-15	DOWN
LOC100785913	86.8684	-4.71119	0.631177	-7.46412	8.39e-14	1.2e-12	DOWN		XM_014766323.2	12.7888	-3.99295	0.885531	-4.5091	6.51e-06	8.06e-05	DOWN		XM_003531962.4	250.35	-1.45033	0.275178	-5.27053	1.36e-07	3.66e-06	DOWN		XM_014769513.2	53.7213	-5.2344	0.645752	-8.1059	5.24e-16	6.85e-15	DOWN
NM_001248624.3	66.4867	9.26285	1.24141	7.46155	8.55e-14	1.22e-12	UP		XM_003521663.5	17.5675	-2.88848	0.642104	-4.49847	6.84e-06	8.44e-05	DOWN		XM_003527763.5	89.7953	-1.89222	0.360356	-5.25098	1.51e-07	4.04e-06	DOWN		NM_001256078.1	67.1111	4.70459	0.584176	8.05338	8.05e-16	1.04e-14	UP
XM_006584381.3	57.7042	-6.08726	0.819242	-7.43036	1.08e-13	1.53e-12	DOWN		XM_003546423.5	12.4455	-3.93271	0.875426	-4.49234	7.04e-06	8.68e-05	DOWN		XM_003536376.4	307.63	-1.1786	0.224568	-5.24829	1.54e-07	4.1e-06	DOWN		XM_026125883.2	74.8477	9.79223	1.21623	8.05127	8.19e-16	1.06e-14	UP
XM_006588216.1	46.089	-5.05115	0.681934	-7.4071	1.29e-13	1.81e-12	DOWN		XM_003551943.5	12.515	-5.60716	1.25237	-4.47724	7.56e-06	9.27e-05	DOWN		NM_001250190.1	187.921	-1.42389	0.271655	-5.24153	1.59e-07	4.23e-06	DOWN		XM_003527719.5	48.5921	4.05998	0.505416	8.03294	9.52e-16	1.23e-14	UP
XM_003535446.5	67.0811	-3.92624	0.53074	-7.39767	1.39e-13	1.94e-12	DOWN		XM_003548847.5	20.0531	-3.04511	0.680411	-4.4754	7.63e-06	9.34e-05	DOWN		XM_006579533.4	299.91	-1.23253	0.235639	-5.23056	1.69e-07	4.47e-06	DOWN		LOC100783600	44.7106	4.4277	0.551688	8.02573	1.01e-15	1.3e-14	UP
XM_003536435.5	81.0652	4.34422	0.587474	7.39475	1.42e-13	1.98e-12	UP		XM_006591731.1	32.8043	-2.55982	0.573021	-4.46723	7.92e-06	9.66e-05	DOWN		XM_003544507.5	99.6969	-1.7164	0.328224	-5.22936	1.7e-07	4.5e-06	DOWN		XM_003527422.5	48.1243	3.8882	0.484619	8.02321	1.03e-15	1.33e-14	UP
XM_003520714.5	85.3052	4.40254	0.596541	7.38011	1.58e-13	2.21e-12	UP		XM_014764055.3	35.6842	-2.24975	0.505274	-4.45254	8.49e-06	0.000102885	DOWN		XM_003539710.5	1374.1	-1.15851	0.222331	-5.21077	1.88e-07	4.95e-06	DOWN		XM_003548964.4	51.1603	-4.29969	0.537315	-8.00218	1.22e-15	1.57e-14	DOWN
XM_006596149.4	733.406	7.33918	0.995906	7.36936	1.71e-13	2.39e-12	UP		XM_026127443.2	45.6571	-2.34987	0.528247	-4.44843	8.65e-06	0.000104686	DOWN		NM_001249503.1	927.943	-1.03703	0.199423	-5.20018	1.99e-07	5.22e-06	DOWN		NM_001250903.2	83.6286	-9.74033	1.21831	-7.99494	1.3e-15	1.66e-14	DOWN
NM_001317430.1	68.6666	-4.08458	0.55633	-7.34201	2.1e-13	2.92e-12	DOWN		XM_006577025.4	14.9401	4.08606	0.924668	4.41895	9.92e-06	0.000118735	UP		XM_003523594.5	148.682	-1.37626	0.264898	-5.19545	2.04e-07	5.35e-06	DOWN		XM_003556367.4	59.3276	-4.73283	0.592432	-7.98881	1.36e-15	1.74e-14	DOWN
NM_001251020.2	43.0838	-4.9372	0.674792	-7.31662	2.54e-13	3.51e-12	DOWN		XM_003521892.4	13.074	-5.6782	1.28954	-4.40329	1.07e-05	0.000126797	DOWN		XM_003519074.5	590.403	-1.11608	0.215456	-5.18006	2.22e-07	5.78e-06	DOWN		XM_003547743.5	42.0768	5.06492	0.635991	7.96381	1.67e-15	2.12e-14	UP
XR_001386814.3	57.2612	9.04797	1.2407	7.29263	3.04e-13	4.16e-12	UP		XM_006575007.3	43.7898	-2.53517	0.577125	-4.39275	1.12e-05	0.000132584	DOWN		XM_003545840.5	100.893	-1.66523	0.321616	-5.17768	2.25e-07	5.84e-06	DOWN		XM_003518139.5	49.6883	-3.86946	0.486506	-7.95356	1.81e-15	2.29e-14	DOWN
LOC100776246	49.171	5.36346	0.73667	7.28068	3.32e-13	4.52e-12	UP		NM_001353887.1	23.0053	3.07763	0.70155	4.38691	1.15e-05	0.000135741	UP		XM_003527711.5	289.771	-1.20468	0.232869	-5.17321	2.3e-07	5.96e-06	DOWN		XM_026129839.2	50.9872	-5.15743	0.648806	-7.94911	1.88e-15	2.37e-14	DOWN
XM_003538916.4	63.1337	4.49919	0.618868	7.27003	3.59e-13	4.87e-12	UP		XM_003545600.4	16.9654	3.67789	0.839034	4.38348	1.17e-05	0.000137703	UP		XM_003522626.4	283.502	-1.09342	0.212578	-5.1436	2.7e-07	6.94e-06	DOWN		XM_003516352.4	89.6658	-3.93442	0.495907	-7.93378	2.13e-15	2.67e-14	DOWN
XR_005887662.1	202.981	3.55094	0.488492	7.26918	3.62e-13	4.9e-12	UP		NM_001251771.2	22.734	2.54795	0.581856	4.37901	1.19e-05	0.000140173	UP		XM_026127338.2	322.309	-1.1807	0.231779	-5.09408	3.5e-07	8.84e-06	DOWN		XM_003520996.5	49.5739	-5.51552	0.696204	-7.92228	2.33e-15	2.92e-14	DOWN
XM_003555986.5	48.1346	-4.21209	0.5801	-7.26098	3.84e-13	5.2e-12	DOWN		LOC100791263	24.4783	-2.21704	0.50723	-4.37089	1.24e-05	0.000145043	DOWN		NM_001353887.1	83.4825	2.17167	0.427067	5.08508	3.67e-07	9.22e-06	UP		XM_014775699.3	45.5719	-4.97022	0.627436	-7.92147	2.35e-15	2.94e-14	DOWN
NM_001248336.1	45.0376	-4.44964	0.613252	-7.25582	3.99e-13	5.39e-12	DOWN		XM_003546483.5	15.2259	5.12078	1.1721	4.3689	1.25e-05	0.000146117	UP		XM_026124431.2	73.4787	-2.28431	0.450416	-5.07156	3.95e-07	9.83e-06	DOWN		XM_003544337.5	50.0969	4.72363	0.597704	7.90295	2.72e-15	3.4e-14	UP
NM_001317443.2	40.542	-6.1957	0.85423	-7.25296	4.08e-13	5.5e-12	DOWN		NM_001251001.1	34.8808	2.5109	0.575331	4.36428	1.28e-05	0.000148885	UP		XM_003549437.5	224.486	-1.1958	0.236447	-5.05738	4.25e-07	1.05e-05	DOWN		XM_006583072.4	68.836	-3.79476	0.480217	-7.90218	2.74e-15	3.42e-14	DOWN
XM_003528697.5	66.857	-5.02475	0.693739	-7.243	4.39e-13	5.9e-12	DOWN		NM_001250997.2	14.8222	-4.23248	0.972042	-4.35421	1.34e-05	0.000154838	DOWN		LOC102664904	223.248	1.05481	0.208896	5.04943	4.43e-07	1.1e-05	UP		XM_003539358.4	48.1254	3.87066	0.489969	7.89981	2.79e-15	3.48e-14	UP
XM_014764821.1	61.1766	-4.67772	0.646738	-7.23279	4.73e-13	6.34e-12	DOWN		XM_006593485.4	8.55678	6.21206	1.42788	4.35055	1.36e-05	0.000157233	UP		XM_003528757.5	148.299	-1.61172	0.319527	-5.04408	4.56e-07	1.13e-05	DOWN		XM_003548554.5	99.0016	8.33342	1.05861	7.87207	3.49e-15	4.33e-14	UP
XM_014776945.1	47.3785	-3.74298	0.51751	-7.23266	4.74e-13	6.34e-12	DOWN		NM_001254578.1	26.471	2.71205	0.624019	4.34611	1.39e-05	0.000160234	UP		NM_001249513.2	213.361	-1.23928	0.245868	-5.04043	4.64e-07	1.15e-05	DOWN		NM_001359073.1	48.1149	4.0423	0.515443	7.84238	4.42e-15	5.45e-14	UP
XM_006601626.3	42.7856	-9.12594	1.27253	-7.1715	7.42e-13	9.79e-12	DOWN		XM_014776448.3	11.1033	-4.76148	1.09738	-4.33894	1.43e-05	0.000164991	DOWN		XM_006584695.4	131.469	-1.54835	0.307206	-5.04012	4.65e-07	1.15e-05	DOWN		XM_003535094.5	49.672	-5.53634	0.706604	-7.83514	4.68e-15	5.76e-14	DOWN
XM_014773702.3	58.2122	-3.98419	0.556162	-7.16372	7.85e-13	1.03e-11	DOWN		XM_003530532.4	13.6827	-4.06595	0.939646	-4.32711	1.51e-05	0.000173458	DOWN		XM_003544182.5	240.457	-1.06615	0.212848	-5.00896	5.47e-07	1.34e-05	DOWN		LOC100793615	46.2532	3.98735	0.509716	7.82268	5.17e-15	6.34e-14	UP
XM_003532541.2	56.4156	-6.68403	0.934335	-7.15378	8.44e-13	1.11e-11	DOWN		NM_001287456.1	30.3415	2.31736	0.540835	4.28478	1.83e-05	0.000206221	UP		XM_003524084.4	321.729	1.10281	0.220622	4.99866	5.77e-07	1.4e-05	UP		XM_003551726.3	55.3023	3.95928	0.506708	7.81374	5.55e-15	6.79e-14	UP
XM_006588278.3	66.6835	-7.92503	1.10804	-7.15228	8.53e-13	1.12e-11	DOWN		XM_003552168.5	30.958	2.21814	0.518959	4.27421	1.92e-05	0.000215254	UP		XM_003532144.5	152.004	-1.36025	0.272433	-4.99299	5.95e-07	1.44e-05	DOWN		XM_003544336.3	59.5256	-4.57018	0.584955	-7.81288	5.59e-15	6.84e-14	DOWN
XM_003550658.5	40.8229	-9.05823	1.26807	-7.1433	9.11e-13	1.19e-11	DOWN		XM_014771499.3	26.5113	2.27649	0.536994	4.23931	2.24e-05	0.000248022	UP		NM_001367476.1	427.849	-1.53154	0.306937	-4.98977	6.05e-07	1.46e-05	DOWN		XM_003531511.5	40.3871	4.82121	0.618727	7.79214	6.59e-15	8.02e-14	UP
NM_001253996.2	75.8933	-4.19843	0.589771	-7.11875	1.09e-12	1.42e-11	DOWN		NM_001254396.2	18.648	-3.27072	0.772558	-4.23363	2.3e-05	0.000253643	DOWN		LOC102663704	273.67	-1.01435	0.203447	-4.98582	6.17e-07	1.49e-05	DOWN		XM_003532260.5	48.8242	-4.21756	0.543254	-7.76352	8.26e-15	9.99e-14	DOWN
XM_026124910.2	669.771	5.07191	0.713575	7.10775	1.18e-12	1.54e-11	UP		XM_003520025.5	39.2068	2.25922	0.535096	4.22209	2.42e-05	0.000265706	UP		XM_041015004.1	383.234	-1.03375	0.207498	-4.98195	6.29e-07	1.51e-05	DOWN		XM_006595328.1	44.1084	5.13149	0.661448	7.75797	8.63e-15	1.04e-13	UP
XM_003555723.5	47.8992	-3.78592	0.533308	-7.09894	1.26e-12	1.63e-11	DOWN		XR_001383975.3	17.8575	3.52397	0.835972	4.21541	2.49e-05	0.000272637	UP		NM_001248822.1	249.273	-1.40348	0.282305	-4.97149	6.64e-07	1.58e-05	DOWN		XM_003541626.4	46.0093	4.59511	0.594318	7.73173	1.06e-14	1.27e-13	UP
XM_014764108.2	46.749	5.28858	0.745884	7.09035	1.34e-12	1.74e-11	UP		XM_014764092.3	64.9431	2.35052	0.558329	4.20992	2.55e-05	0.000278818	UP		XM_014764395.3	546.069	-1.03208	0.208657	-4.94629	7.56e-07	1.78e-05	DOWN		XM_003545600.4	45.999	-5.42298	0.701857	-7.72661	1.1e-14	1.33e-13	DOWN
XM_003545192.1	39.9997	-6.17972	0.872894	-7.07957	1.45e-12	1.87e-11	DOWN		XM_003533931.5	28.2918	2.41015	0.572996	4.20622	2.6e-05	0.000282783	UP		XM_003527633.5	185.526	1.57062	0.317859	4.94125	7.76e-07	1.82e-05	UP		XM_003530726.5	43.3415	-4.87933	0.632523	-7.71407	1.22e-14	1.46e-13	DOWN
NM_001255921.2	173.801	-3.37746	0.477121	-7.07883	1.45e-12	1.88e-11	DOWN		XM_041007931.1	19.5787	-3.28492	0.783028	-4.19515	2.73e-05	0.000295174	DOWN		NM_001248467.3	808.15	1.03249	0.209739	4.92274	8.53e-07	1.98e-05	UP		XM_006584381.3	56.3687	-4.09401	0.530981	-7.71027	1.26e-14	1.5e-13	DOWN
XM_003542013.5	41.2714	-5.84655	0.827204	-7.06785	1.57e-12	2.03e-11	DOWN		XM_026128167.2	15.8227	3.53808	0.84376	4.19324	2.75e-05	0.000297489	UP		NM_001249276.3	379.567	-1.60825	0.326993	-4.91831	8.73e-07	2.02e-05	DOWN		LOC100779762	45.4926	-4.2203	0.550868	-7.66119	1.84e-14	2.17e-13	DOWN
NM_001248617.2	49.6944	8.84405	1.25277	7.05959	1.67e-12	2.15e-11	UP		XR_001389031.2	17.7118	3.08549	0.735972	4.1924	2.76e-05	0.000298398	UP		NM_001249549.3	272.171	1.32601	0.270995	4.8931	9.93e-07	2.28e-05	UP		NM_001251561.1	43.2091	4.48752	0.585766	7.66094	1.85e-14	2.18e-13	UP
XM_006579267.1	44.3415	-9.17957	1.30163	-7.05236	1.76e-12	2.26e-11	DOWN		XM_003540472.5	14.6369	-3.07002	0.733642	-4.18463	2.86e-05	0.000307816	DOWN		XM_003523472.5	205.906	-1.12787	0.230829	-4.88616	1.03e-06	2.36e-05	DOWN		NM_001353362.1	54.1046	6.45255	0.850281	7.58872	3.23e-14	3.75e-13	UP
XM_006573778.4	166.529	3.65185	0.519753	7.02614	2.12e-12	2.71e-11	UP		XM_006580836.3	8.24943	6.15374	1.47362	4.17594	2.97e-05	0.000318102	UP		XM_006602815.4	157.589	-1.29988	0.266226	-4.88264	1.05e-06	2.4e-05	DOWN		NM_001254159.2	49.3832	6.31158	0.836541	7.54486	4.53e-14	5.21e-13	UP
XM_041016216.1	39.6528	-9.01517	1.28376	-7.02245	2.18e-12	2.78e-11	DOWN		XM_003521602.5	11.877	-4.36812	1.04668	-4.17331	3e-05	0.000321108	DOWN		XM_003520539.4	128.88	2.10963	0.433118	4.87081	1.11e-06	2.52e-05	UP		NM_001249065.3	48.4651	-4.7317	0.628457	-7.52908	5.11e-14	5.85e-13	DOWN
XM_006604176.4	86.6051	-3.40704	0.487428	-6.98984	2.75e-12	3.48e-11	DOWN		NM_001254195.2	5.82921	-6.35039	1.52814	-4.15563	3.24e-05	0.000343857	DOWN		XM_003522587.5	165.987	1.31615	0.270412	4.86719	1.13e-06	2.57e-05	UP		NM_001249698.1	55.3595	9.35392	1.24738	7.49884	6.44e-14	7.33e-13	UP
XM_026124655.1	65.2232	-7.88194	1.1285	-6.98444	2.86e-12	3.61e-11	DOWN		XM_041012909.1	37.181	-2.28817	0.550809	-4.15419	3.26e-05	0.000345594	DOWN		XM_003549440.5	165.878	-2.20905	0.456287	-4.84135	1.29e-06	2.89e-05	DOWN		XM_003540403.5	53.055	9.29423	1.23957	7.49797	6.48e-14	7.37e-13	UP
XM_006584099.2	64.308	-3.53642	0.506547	-6.98144	2.92e-12	3.69e-11	DOWN		LOC100788259	31.0342	-2.30807	0.556051	-4.15082	3.31e-05	0.000350086	DOWN		XM_003522739.4	313.863	-1.19206	0.246399	-4.83793	1.31e-06	2.94e-05	DOWN		XM_003544652.5	63.146	4.05747	0.541571	7.49204	6.78e-14	7.7e-13	UP
NM_001249746.2	57.3122	-3.91925	0.562008	-6.97366	3.09e-12	3.89e-11	DOWN		XM_003519158.5	23.2133	-2.28386	0.55121	-4.14335	3.42e-05	0.000359799	DOWN		NM_001357759.1	291.481	-1.03533	0.214085	-4.83607	1.32e-06	2.97e-05	DOWN		XM_006595377.3	75.8621	7.94514	1.06319	7.47295	7.84e-14	8.87e-13	UP
XM_003547718.4	47.5085	8.77748	1.26	6.96627	3.25e-12	4.09e-11	UP		XM_003517427.5	16.6517	3.16928	0.767121	4.13139	3.61e-05	0.0003773	UP		XM_003552036.5	330.671	-1.54286	0.320189	-4.81861	1.45e-06	3.22e-05	DOWN		XM_006586297.4	61.7487	-4.24523	0.57001	-7.44764	9.5e-14	1.07e-12	DOWN
LOC100789440	90.8757	-3.43776	0.49444	-6.95284	3.58e-12	4.49e-11	DOWN		XM_003551810.5	19.7117	2.75192	0.668165	4.11863	3.81e-05	0.000396755	UP		XR_001384760.2	43.4014	2.93406	0.610607	4.80514	1.55e-06	3.41e-05	UP		XM_003535107.2	50.6834	-6.13637	0.824362	-7.44378	9.78e-14	1.1e-12	DOWN
XM_003545294.4	37.9884	-8.95357	1.28841	-6.9493	3.67e-12	4.6e-11	DOWN		NM_001250481.2	22.278	-3.12037	0.758426	-4.11427	3.88e-05	0.000403468	DOWN		XM_003554481.5	146.308	-1.54354	0.321261	-4.80464	1.55e-06	3.41e-05	DOWN		XM_014770422.3	52.9877	3.86247	0.521103	7.41211	1.24e-13	1.39e-12	UP
XM_006590104.1	45.6748	8.7227	1.25965	6.92471	4.37e-12	5.45e-11	UP		XM_003524344.5	31.2499	2.65691	0.647207	4.1052	4.04e-05	0.000418112	UP		XM_003524158.5	280.241	-1.02984	0.215569	-4.77729	1.78e-06	3.86e-05	DOWN		NM_001317452.2	48.2115	9.15666	1.23636	7.40613	1.3e-13	1.45e-12	UP
XM_003532772.4	73.483	7.55132	1.09131	6.91951	4.53e-12	5.64e-11	UP		NM_001253282.2	20.5044	2.57904	0.628996	4.10025	4.13e-05	0.000425728	UP		XM_003541939.5	50.8511	-2.74021	0.579371	-4.72963	2.25e-06	4.78e-05	DOWN		NM_001248624.3	75.2456	7.93587	1.07949	7.35153	1.96e-13	2.16e-12	UP
NM_001254561.2	63.1605	-4.55931	0.65984	-6.90973	4.86e-12	6.03e-11	DOWN		NM_001249753.2	20.3133	-2.35583	0.575892	-4.09076	4.3e-05	0.000441547	DOWN		XM_003529711.5	828.253	-1.0153	0.214696	-4.729	2.26e-06	4.79e-05	DOWN		NM_001251020.2	43.6138	-4.90399	0.669157	-7.32861	2.33e-13	2.55e-12	DOWN
NM_001253094.3	60.1693	-3.59249	0.521563	-6.88793	5.66e-12	6.99e-11	DOWN		XM_006590619.4	12.1638	-3.21265	0.786293	-4.08582	4.39e-05	0.000449836	DOWN		NM_001254085.2	197.828	-1.1351	0.240978	-4.7104	2.47e-06	5.21e-05	DOWN		XM_006588278.3	70.0195	-4.03551	0.55094	-7.32478	2.39e-13	2.62e-12	DOWN
XM_003548426.3	47.3348	-5.31742	0.776498	-6.84794	7.49e-12	9.17e-11	DOWN		XM_003523675.5	14.6294	-2.79912	0.685474	-4.08348	4.44e-05	0.000453702	DOWN		LOC121172724	148.498	1.22035	0.259395	4.70461	2.54e-06	5.34e-05	UP		NM_001250697.2	41.9265	-4.82878	0.659824	-7.31828	2.51e-13	2.74e-12	DOWN
XM_003556701.5	408.83	8.45023	1.23408	6.84739	7.52e-12	9.2e-11	UP		XM_003541816.5	25.2761	-2.32139	0.568724	-4.08175	4.47e-05	0.000456688	DOWN		XM_003544858.5	159.238	-1.45826	0.30998	-4.70438	2.55e-06	5.34e-05	DOWN		XM_003531426.5	43.8987	-4.21391	0.576141	-7.31402	2.59e-13	2.83e-12	DOWN
XM_003549467.5	77.4554	-4.28121	0.628329	-6.81364	9.52e-12	1.15e-10	DOWN		XM_003531818.5	11.9072	-3.85677	0.945207	-4.08034	4.5e-05	0.000459062	DOWN		XM_041010103.1	314.057	-1.30273	0.277678	-4.69152	2.71e-06	5.66e-05	DOWN		XM_003535325.5	46.1538	-3.7829	0.518022	-7.30259	2.82e-13	3.07e-12	DOWN
LOC102668407	48.1106	-4.31679	0.633843	-6.81051	9.73e-12	1.18e-10	DOWN		XM_003516584.5	9.53039	-5.20102	1.27699	-4.07289	4.64e-05	0.000471756	DOWN		NM_001248572.2	104.323	-1.42684	0.304582	-4.68459	2.81e-06	5.83e-05	DOWN		XM_003517435.4	39.1141	4.60683	0.632975	7.27805	3.39e-13	3.67e-12	UP
XM_003553554.4	63.1607	4.12266	0.608209	6.77837	1.22e-11	1.46e-10	UP		LOC100791041	14.1488	-2.88788	0.710621	-4.06388	4.83e-05	0.000488742	DOWN		XM_006594371.4	346.223	-1.49872	0.31992	-4.68467	2.8e-06	5.83e-05	DOWN		NM_001248336.1	48.0582	-8.94202	1.23549	-7.23764	4.57e-13	4.89e-12	DOWN
XR_003265054.1	35.2232	-5.98704	0.886201	-6.75584	1.42e-11	1.7e-10	DOWN		XM_003522624.5	35.345	2.27584	0.560068	4.06351	4.83e-05	0.000489385	UP		NM_001248324.3	240.51	-1.12878	0.240993	-4.68387	2.82e-06	5.85e-05	DOWN		NM_001255526.2	184.47	6.19866	0.859133	7.21502	5.39e-13	5.75e-12	UP
XM_006585134.4	62.9623	7.32292	1.08536	6.74701	1.51e-11	1.79e-10	UP		XM_003519709.5	6.99491	5.92165	1.46337	4.0466	5.2e-05	0.000522998	UP		XM_006584830.4	105.939	-1.97482	0.422109	-4.67845	2.89e-06	5.99e-05	DOWN		XR_005886804.1	76.0964	-7.73465	1.07359	-7.20445	5.83e-13	6.19e-12	DOWN
XM_006587912.1	70.7905	3.44	0.511886	6.72024	1.81e-11	2.14e-10	UP		XM_006591966.4	23.2834	2.27152	0.563012	4.03459	5.47e-05	0.000547753	UP		XM_003527873.5	141.279	-1.29657	0.278126	-4.66182	3.13e-06	6.46e-05	DOWN		XM_003548426.3	42.0476	-5.25144	0.729636	-7.19735	6.14e-13	6.51e-12	DOWN
XM_014764841.2	40.5097	8.54779	1.27298	6.71478	1.88e-11	2.22e-10	UP		XM_003522968.4	22.5285	-2.35652	0.585164	-4.02711	5.65e-05	0.000563809	DOWN		NM_001248084.2	284.246	-1.01209	0.217826	-4.64632	3.38e-06	6.92e-05	DOWN		XM_003541950.5	43.8635	-4.54597	0.633452	-7.17651	7.15e-13	7.55e-12	DOWN
XM_014765897.3	41.039	-9.06419	1.35985	-6.66561	2.64e-11	3.07e-10	DOWN		XM_003543960.5	22.9531	2.83174	0.704569	4.01911	5.84e-05	0.000580251	UP		XM_003520974.5	654.804	1.07204	0.231119	4.63847	3.51e-06	7.18e-05	UP		XM_006585134.4	62.7491	7.67091	1.07129	7.16041	8.04e-13	8.46e-12	UP
XR_005891462.1	64.6234	4.07822	0.613191	6.65081	2.91e-11	3.38e-10	UP		XM_041009321.1	16.159	-2.86319	0.712955	-4.01595	5.92e-05	0.000586389	DOWN		XM_003540035.5	112.936	-1.38799	0.299347	-4.63674	3.54e-06	7.23e-05	DOWN		XM_006596465.4	42.0298	-5.2735	0.739178	-7.13427	9.73e-13	1.01e-11	DOWN
XM_003527584.4	39.9759	5.65675	0.850797	6.64877	2.96e-11	3.42e-10	UP		XM_006577176.4	6.79922	5.87946	1.46589	4.01084	6.05e-05	0.000598357	UP		NM_001251455.2	169.363	-1.09872	0.237531	-4.6256	3.74e-06	7.6e-05	DOWN		XM_006606155.3	38.869	4.62156	0.648623	7.12519	1.04e-12	1.08e-11	UP
XM_003555595.5	40.1325	8.53404	1.28601	6.63608	3.22e-11	3.72e-10	UP		XM_041014147.1	12.75	-4.6166	1.1512	-4.01026	6.07e-05	0.000599643	DOWN		XM_003548974.5	70.2328	-1.80542	0.390458	-4.62384	3.77e-06	7.65e-05	DOWN		XM_003531807.5	68.2316	-7.57843	1.06703	-7.10237	1.23e-12	1.27e-11	DOWN
XM_006605671.4	63.1798	7.33452	1.10531	6.63572	3.23e-11	3.73e-10	UP		XM_041017549.1	5.66896	-6.31563	1.58312	-3.98936	6.63e-05	0.000648645	DOWN		XM_003529708.5	176.024	-1.09055	0.236897	-4.60346	4.16e-06	8.39e-05	DOWN		XM_003519822.4	52.7467	-4.36319	0.614527	-7.10007	1.25e-12	1.29e-11	DOWN
XM_003553643.5	64.0045	-4.31769	0.651069	-6.63169	3.32e-11	3.83e-10	DOWN		NM_001248943.1	22.1727	2.4229	0.609442	3.9756	7.02e-05	0.000682835	UP		XM_003554416.5	110.451	-2.12741	0.463235	-4.59251	4.38e-06	8.82e-05	DOWN		XM_041008074.1	39.4682	8.87024	1.25374	7.075	1.49e-12	1.54e-11	UP
XM_003556671.1	31.1276	-8.6659	1.3075	-6.62786	3.41e-11	3.92e-10	DOWN		NM_001249058.2	20.2075	2.80252	0.708987	3.95285	7.72e-05	0.000742128	UP		XM_003536216.5	356.261	-1.16599	0.253949	-4.59146	4.4e-06	8.85e-05	DOWN		NM_001248288.3	37.5126	-4.35011	0.618543	-7.03284	2.02e-12	2.06e-11	DOWN
XM_003545036.5	48.5505	-4.01691	0.606414	-6.62404	3.5e-11	4.02e-10	DOWN		XM_003548728.5	6.78866	5.87505	1.48846	3.94707	7.91e-05	0.000758303	UP		XM_003527341.5	146.653	1.23321	0.269197	4.58108	4.63e-06	9.27e-05	UP		NM_001254200.1	37.4531	8.79439	1.25129	7.02825	2.09e-12	2.13e-11	UP
XM_003519778.5	53.9152	4.05131	0.611743	6.62256	3.53e-11	4.06e-10	UP		XM_006580094.4	18.7507	-2.68614	0.681839	-3.93954	8.16e-05	0.000780966	DOWN		XM_003529256.5	63.5637	2.196	0.479578	4.57903	4.67e-06	9.36e-05	UP		XM_003532720.4	41.7222	-4.20529	0.599216	-7.01799	2.25e-12	2.28e-11	DOWN
XM_003528137.5	42.7324	-3.86234	0.583371	-6.62073	3.57e-11	4.1e-10	DOWN		XM_006581143.4	5.2784	-6.21247	1.58442	-3.92099	8.82e-05	0.000838016	DOWN		XM_003536266.4	176.22	-1.19205	0.26053	-4.57546	4.75e-06	9.5e-05	DOWN		XM_003546258.5	35.6991	5.51782	0.789626	6.98789	2.79e-12	2.81e-11	UP
XM_003530095.3	37.1187	8.42174	1.27816	6.58896	4.43e-11	5.04e-10	UP		XM_003529772.5	34.4413	-2.25983	0.576619	-3.91911	8.89e-05	0.000843864	DOWN		XM_006594925.4	225.309	-1.36271	0.298505	-4.56513	4.99e-06	9.96e-05	DOWN		XM_003531684.5	53.7578	-4.3144	0.618781	-6.97242	3.12e-12	3.12e-11	DOWN
XM_003548554.5	62.8477	7.31819	1.11216	6.58014	4.7e-11	5.33e-10	UP		XR_005886401.1	15.3387	3.21485	0.821217	3.91475	9.05e-05	0.000856894	UP		LOC100776086	144.847	1.40577	0.308681	4.55411	5.26e-06	0.000104267	UP		XM_006593515.4	56.3603	4.00326	0.574219	6.97166	3.13e-12	3.14e-11	UP
XM_003538447.5	93.6792	-3.51669	0.536652	-6.55301	5.64e-11	6.37e-10	DOWN		XM_006596554.3	6.30543	-6.45203	1.64965	-3.91116	9.19e-05	0.000868035	DOWN		XM_003539428.5	51.0239	-2.05975	0.45309	-4.54601	5.47e-06	0.000108088	DOWN		XM_041010573.1	407.034	4.76034	0.682924	6.97053	3.16e-12	3.16e-11	UP
XM_014777298.2	56.7412	-3.9732	0.607919	-6.53574	6.33e-11	7.11e-10	DOWN		XM_014766282.3	5.04355	-6.13944	1.57079	-3.90851	9.29e-05	0.000876388	DOWN		XM_003535645.5	148.768	-1.53858	0.340368	-4.52036	6.17e-06	0.000119781	DOWN		XM_003552192.5	37.1156	5.9072	0.849851	6.95087	3.63e-12	3.63e-11	UP
XM_003519857.5	36.5401	8.40079	1.28714	6.52673	6.72e-11	7.53e-10	UP		XM_003534597.5	5.98265	-6.3835	1.63346	-3.90796	9.31e-05	0.000877919	DOWN		XM_003538094.5	420.779	-1.08675	0.24041	-4.52043	6.17e-06	0.000119781	DOWN		XM_003539590.5	40.5459	-8.69595	1.2535	-6.93733	4e-12	3.98e-11	DOWN
NM_001254159.2	55.9934	7.15901	1.09708	6.52553	6.78e-11	7.58e-10	UP		XM_041012444.1	14.6688	-2.86026	0.735767	-3.88745	0.000101304	0.000949479	DOWN		XM_003533135.5	254.289	1.1032	0.244518	4.51172	6.43e-06	0.000124449	UP		XM_003520207.5	38.8039	-8.63325	1.24613	-6.92807	4.27e-12	4.24e-11	DOWN
NM_001252766.3	36.497	-4.38127	0.671719	-6.52247	6.92e-11	7.73e-10	DOWN		XM_003532354.4	5.04128	-6.13891	1.58044	-3.88432	0.000102619	0.000959962	DOWN		XM_003543373.5	440.496	-1.03324	0.22937	-4.50469	6.65e-06	0.000128208	DOWN		XM_003516552.5	39.985	4.64457	0.670697	6.92499	4.36e-12	4.33e-11	UP
XM_003546775.5	41.97	-3.36082	0.51671	-6.50426	7.81e-11	8.68e-10	DOWN		NM_001250697.2	17.042	3.17212	0.821102	3.86325	0.000111891	0.00103706	UP		NM_001248674.2	398.835	-1.29575	0.287756	-4.50294	6.7e-06	0.000129051	DOWN		XM_003530095.3	38.5486	5.35491	0.775292	6.90695	4.95e-12	4.9e-11	UP
XM_006605828.4	85.6012	4.22891	0.650438	6.50164	7.94e-11	8.83e-10	UP		NM_001254392.2	11.3064	4.72523	1.22882	3.84535	0.00012038	0.00110527	UP		NM_001356984.1	131.278	1.56127	0.347459	4.4934	7.01e-06	0.000134633	UP		XM_003523462.4	56.9597	-3.82246	0.554662	-6.89152	5.52e-12	5.45e-11	DOWN
NM_001353461.1	74.8471	3.87697	0.598356	6.47937	9.21e-11	1.02e-09	UP		XM_003545243.5	12.1264	-3.10245	0.807278	-3.8431	0.000121489	0.00111396	DOWN		XM_041009799.1	287.705	1.05685	0.235938	4.47935	7.49e-06	0.000142735	UP		LOC100776946	33.4939	4.37392	0.635127	6.88669	5.71e-12	5.63e-11	UP
XM_003556171.5	41.0848	3.71791	0.57461	6.47032	9.78e-11	1.08e-09	UP		XM_003530808.4	5.31441	-6.213	1.62225	-3.82986	0.000128218	0.00116774	DOWN		XM_003549461.5	95.4413	-1.5011	0.335384	-4.47577	7.61e-06	0.000144907	DOWN		XM_003541692.3	35.3116	4.78266	0.695487	6.87671	6.13e-12	6.04e-11	UP
XM_003546139.4	41.7518	4.37453	0.677918	6.45288	1.1e-10	1.2e-09	UP		LOC100812346	18.2896	2.70604	0.70741	3.82528	0.000130623	0.0011876	UP		XM_041014178.1	457.235	1.04485	0.233823	4.46855	7.88e-06	0.000149635	UP		XM_006595932.4	39.3006	-5.78922	0.843189	-6.86587	6.61e-12	6.49e-11	DOWN
XM_014764496.3	46.7471	-4.73043	0.733388	-6.45011	1.12e-10	1.23e-09	DOWN		XR_005886804.1	11.209	4.65455	1.21877	3.81905	0.000133965	0.00121469	UP		XM_003538342.5	76.8349	-1.76471	0.395096	-4.46654	7.95e-06	0.00015067	DOWN		NM_001250551.2	37.3441	-4.69426	0.688187	-6.8212	9.03e-12	8.78e-11	DOWN
XM_003525755.5	68.8707	-3.67692	0.571421	-6.43469	1.24e-10	1.35e-09	DOWN		XM_041007250.1	20.9883	-2.9435	0.771603	-3.81479	0.0001363	0.00123315	DOWN		XM_003534035.4	227.582	-1.32715	0.297376	-4.46288	8.09e-06	0.000152785	DOWN		LOC100811529	35.4854	-8.50412	1.2512	-6.79678	1.07e-11	1.03e-10	DOWN
XM_006578539.4	30.5565	-8.6384	1.35485	-6.37592	1.82e-10	1.95e-09	DOWN		XM_003522511.5	13.1911	3.91748	1.02768	3.81196	0.000137869	0.00124469	UP		XR_005887428.1	37.0819	2.9393	0.658615	4.46285	8.09e-06	0.000152785	UP		XM_003544954.5	32.7273	8.60052	1.26617	6.79252	1.1e-11	1.06e-10	UP
XM_041017800.1	78.3384	-3.55885	0.558822	-6.36849	1.91e-10	2.04e-09	DOWN		XM_006586496.1	13.7874	-2.70877	0.713998	-3.7938	0.000148361	0.00132488	DOWN		XM_003520315.5	321.97	1.05053	0.235461	4.4616	8.14e-06	0.000153432	UP		XM_003521341.5	34.8139	-5.25784	0.775707	-6.77813	1.22e-11	1.17e-10	DOWN
LOC100814654	50.5021	7.00242	1.09971	6.36752	1.92e-10	2.06e-09	UP		NM_001248548.1	13.1765	3.91819	1.0337	3.79044	0.000150381	0.00133977	UP		XM_003539009.5	201.225	1.13489	0.254434	4.46044	8.18e-06	0.000154135	UP		XM_006596400.4	34.4352	-4.57371	0.67525	-6.77335	1.26e-11	1.21e-10	DOWN
XM_003540722.4	33.0857	8.25878	1.29712	6.36701	1.93e-10	2.06e-09	UP		XM_003530252.5	29.8742	-2.33094	0.615125	-3.78937	0.000151029	0.00134484	DOWN		XM_006578101.4	169.766	-1.4722	0.332264	-4.43081	9.39e-06	0.000174902	DOWN		NM_001251057.2	38.0201	4.74037	0.701268	6.75971	1.38e-11	1.33e-10	UP
XM_003530097.5	60.0783	4.21791	0.663539	6.35669	2.06e-10	2.2e-09	UP		XM_006595100.3	15.3621	-2.62174	0.691892	-3.78923	0.000151116	0.00134527	DOWN		XM_003520662.4	147.395	-1.69013	0.381584	-4.42925	9.46e-06	0.000176034	DOWN		XM_006601136.4	34.303	8.66223	1.28198	6.75692	1.41e-11	1.35e-10	UP
XM_003553909.4	322.98	-7.26696	1.14502	-6.34656	2.2e-10	2.35e-09	DOWN		XR_003265963.1	6.10601	5.71949	1.51172	3.78343	0.000154683	0.00137416	UP		XM_003551078.4	109.045	-1.70435	0.385354	-4.42281	9.74e-06	0.000180634	DOWN		XM_003520889.5	37.6885	-3.81546	0.565618	-6.74564	1.52e-11	1.45e-10	DOWN
LOC100815567	26.83	-8.45211	1.33474	-6.33239	2.41e-10	2.56e-09	DOWN		XM_003516455.5	27.8824	2.24025	0.593626	3.77385	0.00016075	0.00142289	UP		XM_006600291.4	126.665	-1.4726	0.333151	-4.42023	9.86e-06	0.000182657	DOWN		XM_003538005.5	39.913	-4.13649	0.613373	-6.74385	1.54e-11	1.47e-10	DOWN
NM_001249199.2	66.0859	4.19696	0.664199	6.31883	2.64e-10	2.79e-09	UP		XM_003551339.4	11.8007	4.78792	1.27272	3.76197	0.000168578	0.00148298	UP		XM_041009822.1	220.474	1.0172	0.230564	4.4118	1.03e-05	0.00018885	UP		XM_014773429.2	34.2241	-4.9689	0.738001	-6.73291	1.66e-11	1.58e-10	DOWN
XM_003551011.4	57.7287	3.98792	0.632598	6.30403	2.9e-10	3.05e-09	UP		XM_041016065.1	5.58656	-6.2958	1.67441	-3.76002	0.000169901	0.00149309	DOWN		XM_003530416.5	44.904	-2.13811	0.488997	-4.37245	1.23e-05	0.000222925	DOWN		NM_001250373.1	33.077	5.72847	0.852244	6.72163	1.8e-11	1.7e-10	UP
XM_006589755.3	49.4255	-3.42925	0.544198	-6.30148	2.95e-10	3.09e-09	DOWN		NM_001254370.2	23.4223	-2.22125	0.591093	-3.75786	0.000171371	0.00150408	DOWN		NM_001251046.3	235.461	-1.80448	0.413753	-4.36125	1.29e-05	0.000233721	DOWN		NM_001255467.2	39.1683	-4.43562	0.661573	-6.70466	2.02e-11	1.91e-10	DOWN
XM_003517365.5	80.179	3.81638	0.606379	6.29372	3.1e-10	3.24e-09	UP		NM_001358288.1	34.5853	-2.32666	0.619891	-3.75334	0.000174492	0.00152795	DOWN		XM_003556742.4	154.767	1.32713	0.305216	4.34816	1.37e-05	0.000245991	UP		LOC100782889	32.3458	5.35295	0.801191	6.68124	2.37e-11	2.23e-10	UP
XM_041006532.1	49.1466	6.96909	1.10829	6.28813	3.21e-10	3.36e-09	UP		XM_003544032.3	19.4049	-2.54655	0.679283	-3.74888	0.000177625	0.00155186	DOWN		XM_014765255.3	163.188	1.16549	0.268132	4.3467	1.38e-05	0.000247432	UP		XM_003551895.5	44.2689	-3.92002	0.5875	-6.67238	2.52e-11	2.36e-10	DOWN
XM_014763653.3	66.9839	-4.9533	0.787868	-6.28696	3.24e-10	3.38e-09	DOWN		XM_006601012.4	10.8842	-3.31559	0.887573	-3.73557	0.000187291	0.00162795	DOWN		XR_419062.4	69.4918	2.5296	0.582549	4.34229	1.41e-05	0.00025206	UP		XM_006579267.1	53.2194	-3.82244	0.573613	-6.66379	2.67e-11	2.5e-10	DOWN
XM_041016586.1	39.3095	-3.34144	0.534122	-6.25595	3.95e-10	4.1e-09	DOWN		XR_001382984.2	11.3803	3.69182	0.990974	3.72545	0.00019497	0.00168826	UP		XM_003531520.4	444.199	-1.10065	0.253641	-4.3394	1.43e-05	0.000255006	DOWN		NM_001248617.2	30.2659	4.99519	0.75041	6.65661	2.8e-11	2.62e-10	UP
XM_003519499.3	24.7382	-8.33744	1.33532	-6.24377	4.27e-10	4.41e-09	DOWN		XR_005891741.1	20.0073	2.74162	0.73596	3.72523	0.000195139	0.00168887	UP		NM_001248684.2	4610.18	-1.40318	0.323678	-4.3351	1.46e-05	0.000259843	DOWN		NM_001357908.1	36.3234	5.86455	0.881376	6.65386	2.86e-11	2.67e-10	UP
XM_006604889.2	34.6821	-4.87992	0.782555	-6.23588	4.49e-10	4.64e-09	DOWN		XM_006591827.4	21.8351	2.63918	0.708497	3.72504	0.000195287	0.00168972	UP		XM_003544756.5	292.691	-1.07253	0.247605	-4.33161	1.48e-05	0.000263785	DOWN		XM_003550960.5	33.14	-8.40626	1.26392	-6.65096	2.91e-11	2.72e-10	DOWN
NM_001255881.1	35.0842	4.86661	0.781629	6.22624	4.78e-10	4.92e-09	UP		LOC100808238	10.1711	-3.54878	0.955171	-3.71534	0.000202934	0.0017453	DOWN		LOC100807643	541.407	-1.07586	0.248648	-4.32686	1.51e-05	0.000268287	DOWN		XM_003532576.5	33.2654	-8.41005	1.26469	-6.64989	2.93e-11	2.74e-10	DOWN
NM_001250157.1	45.2207	-5.34895	0.863967	-6.19115	5.97e-10	6.1e-09	DOWN		XR_001383574.2	13.1232	-3.44099	0.926728	-3.71306	0.000204771	0.00175846	DOWN		XM_003545563.4	155.11	1.2222	0.283193	4.31579	1.59e-05	0.000280794	UP		XM_003546483.5	53.7978	-7.22763	1.0906	-6.62719	3.42e-11	3.17e-10	DOWN
NM_001252694.1	67.9781	3.58144	0.579577	6.17941	6.43e-10	6.56e-09	UP		XM_006593280.4	15.0907	-2.62421	0.707819	-3.70746	0.000209351	0.00179222	DOWN		XM_003534791.5	394.622	-1.11713	0.259263	-4.30887	1.64e-05	0.000287953	DOWN		XR_003265306.1	43.7881	4.06249	0.613615	6.62057	3.58e-11	3.31e-10	UP
XM_003530066.5	88.3602	-4.43772	0.718484	-6.17651	6.55e-10	6.67e-09	DOWN		XM_006582204.4	16.9748	-2.83787	0.765968	-3.70495	0.000211433	0.00180795	DOWN		XM_014775743.3	475.82	1.03662	0.240597	4.30852	1.64e-05	0.000288184	UP		XM_041009365.1	31.638	8.55345	1.29344	6.61294	3.77e-11	3.48e-10	UP
LOC100795202	46.9063	6.89339	1.11854	6.16285	7.14e-10	7.25e-09	UP		NM_001255632.2	4.73085	-6.0426	1.63277	-3.70082	0.000214904	0.00183032	DOWN		XM_003543313.5	134.743	-1.13158	0.263817	-4.28925	1.79e-05	0.000312455	DOWN		XM_003547956.5	34.1309	-5.57968	0.84451	-6.607	3.92e-11	3.62e-10	DOWN
XM_014770627.1	48.0566	6.92968	1.12679	6.14992	7.75e-10	7.84e-09	UP		XM_003548964.4	19.0227	2.45935	0.669735	3.67212	0.00024055	0.00202159	UP		XM_003552925.5	215.712	-1.1871	0.277926	-4.27128	1.94e-05	0.00033744	DOWN		XM_003521150.5	48.691	-4.01437	0.608005	-6.60253	4.04e-11	3.73e-10	DOWN
XM_026128341.2	24.0511	-8.29717	1.34944	-6.14859	7.82e-10	7.9e-09	DOWN		XM_003519499.3	4.49274	-5.97888	1.63074	-3.66635	0.000246035	0.00206076	DOWN		XM_003549470.5	309.094	-1.0435	0.245876	-4.24402	2.2e-05	0.000374197	DOWN		XM_006575643.3	38.8889	-4.13283	0.626995	-6.59149	4.35e-11	4.01e-10	DOWN
LOC102666450	34.2874	4.8321	0.786639	6.14272	8.11e-10	8.18e-09	UP		XM_003538296.5	24.604	2.51109	0.686517	3.65772	0.000254468	0.00212292	UP		XM_041013923.1	83.9002	1.42052	0.33474	4.24366	2.2e-05	0.000374334	UP		XM_003553040.3	29.4782	8.44416	1.28242	6.58455	4.56e-11	4.19e-10	UP
XM_006577695.3	32.795	-5.53676	0.901387	-6.14249	8.12e-10	8.19e-09	DOWN		XM_006573042.4	6.38232	5.7795	1.58258	3.65195	0.000260261	0.00216703	UP		XM_003529198.4	152.626	-1.32095	0.311295	-4.24339	2.2e-05	0.000374334	DOWN		XM_006582401.1	30.4077	8.48841	1.28997	6.58032	4.69e-11	4.31e-10	UP
XM_003534290.5	36.4351	-4.55163	0.744021	-6.11761	9.5e-10	9.5e-09	DOWN		XR_005890347.1	9.8569	-3.09616	0.848544	-3.64879	0.000263477	0.00218902	DOWN		XM_003536912.4	98.95	-1.77948	0.419467	-4.24225	2.21e-05	0.000375966	DOWN		LOC100806031	47.6327	8.17616	1.24341	6.57562	4.85e-11	4.44e-10	UP
XM_003540818.5	39.3053	-3.44156	0.564638	-6.09516	1.09e-09	1.09e-08	DOWN		XM_003530709.5	45.1607	2.31123	0.634852	3.64058	0.000272025	0.00225293	UP		XM_014769485.3	185.962	-1.13405	0.267437	-4.24045	2.23e-05	0.000378719	DOWN		NM_001254570.2	255.075	-5.31686	0.810033	-6.56375	5.25e-11	4.8e-10	DOWN
XM_006589135.3	28.2221	-4.6209	0.758577	-6.09153	1.12e-09	1.11e-08	DOWN		XM_041015120.1	8.51579	-3.66183	1.00647	-3.6383	0.000274444	0.00227131	DOWN		XM_003544010.5	66.8596	-2.21975	0.524145	-4.235	2.29e-05	0.000386864	DOWN		XM_003549560.5	34.4545	5.17404	0.788595	6.56108	5.34e-11	4.88e-10	UP
XM_003549109.4	34.1231	-6.94382	1.14072	-6.08722	1.15e-09	1.14e-08	DOWN		LOC100812985	6.29388	5.76069	1.58345	3.63806	0.000274697	0.00227286	UP		NM_001254439.1	445.569	-1.31148	0.309736	-4.23418	2.29e-05	0.000387998	DOWN		XM_006580951.3	31.1927	4.12704	0.629993	6.55093	5.72e-11	5.2e-10	UP
NM_001250903.2	30.18	-8.62441	1.42001	-6.0735	1.25e-09	1.24e-08	DOWN		XM_026129839.2	14.5948	2.99772	0.825658	3.63071	0.000282646	0.00232847	UP		XR_005889713.1	130.601	1.44103	0.34129	4.22232	2.42e-05	0.000405416	UP		LOC100776086	38.9387	-4.35135	0.665345	-6.53999	6.15e-11	5.59e-10	DOWN
XM_003544652.5	40.8664	4.0637	0.67014	6.06396	1.33e-09	1.31e-08	UP		XM_003543267.5	10.6779	4.6387	1.27763	3.63071	0.000282641	0.00232847	UP		XM_003529992.5	310.573	1.21554	0.288995	4.20608	2.6e-05	0.00043344	UP		XM_003540419.5	50.094	-7.12481	1.08949	-6.53959	6.17e-11	5.6e-10	DOWN
NM_001249220.2	33.0747	4.77888	0.788619	6.05981	1.36e-09	1.34e-08	UP		XM_014768516.3	5.52742	5.5839	1.53954	3.62699	0.000286741	0.00235543	UP		XM_006573070.4	138.941	1.36388	0.324725	4.20011	2.67e-05	0.000443422	UP		NM_001252781.1	35.7001	-5.62211	0.863187	-6.5132	7.36e-11	6.65e-10	DOWN
XM_003527018.4	64.4076	-3.53208	0.583172	-6.05667	1.39e-09	1.37e-08	DOWN		XM_003522696.5	7.73316	-4.86584	1.34275	-3.62378	0.000290328	0.0023809	DOWN		XM_003554413.5	88.1088	-1.58726	0.379013	-4.18786	2.82e-05	0.00046399	DOWN		XM_014764841.2	27.3162	8.33492	1.28148	6.50415	7.81e-11	7.05e-10	UP
XM_003531684.5	49.5105	-4.49392	0.742396	-6.05327	1.42e-09	1.39e-08	DOWN		XM_003540155.5	10.1896	4.57085	1.26134	3.6238	0.000290303	0.0023809	UP		XM_003551922.5	168.956	-1.9272	0.460432	-4.18563	2.84e-05	0.000467911	DOWN		XM_014775882.3	45.9503	-3.98327	0.613584	-6.49181	8.48e-11	7.63e-10	DOWN
XM_003535351.5	26.9386	7.9597	1.31834	6.03767	1.56e-09	1.53e-08	UP		LOC100788133	13.1283	-2.66426	0.735332	-3.62321	0.000290973	0.00238562	DOWN		XM_006583785.4	230.294	1.19973	0.286878	4.18201	2.89e-05	0.000474745	UP		NM_001252933.1	689.163	7.49399	1.15441	6.49164	8.49e-11	7.64e-10	UP
XM_003516552.5	37.0612	4.49489	0.74462	6.03648	1.58e-09	1.54e-08	UP		NM_001255349.3	21.908	2.50512	0.692608	3.61694	0.00029811	0.0024383	UP		NM_001249582.1	228.853	-1.25831	0.301452	-4.17416	2.99e-05	0.000490351	DOWN		XR_003266363.1	29.3211	-8.22834	1.26916	-6.48332	8.97e-11	8.06e-10	DOWN
XM_006599494.4	34.7101	-3.98647	0.660611	-6.03451	1.59e-09	1.56e-08	DOWN		XM_014767629.1	15.7054	2.67654	0.741274	3.61073	0.000305332	0.0024926	UP		NM_001250489.1	173.019	-1.12599	0.271984	-4.13989	3.47e-05	0.000561255	DOWN		XM_003531159.5	29.6671	4.528	0.699569	6.47256	9.64e-11	8.62e-10	UP
XM_026129140.2	47.6484	-3.49515	0.581992	-6.0055	1.91e-09	1.86e-08	DOWN		XM_014775040.2	5.54471	-6.27993	1.74071	-3.60769	0.000308941	0.00251889	DOWN		XM_006589380.4	125.542	-1.35719	0.329263	-4.12191	3.76e-05	0.00060352	DOWN		XM_003524103.5	26.3581	8.28895	1.28432	6.45396	1.09e-10	9.71e-10	UP
XM_003535652.5	70.1104	3.96622	0.661129	5.99915	1.98e-09	1.93e-08	UP		LOC112999552	9.92131	-3.87325	1.07475	-3.60387	0.000313509	0.00255084	DOWN		XM_003552518.5	146.263	1.22029	0.29647	4.11608	3.85e-05	0.000616838	UP		XM_003516782.5	33.9608	-5.57179	0.863551	-6.45218	1.1e-10	9.81e-10	DOWN
LOC100798224	151.494	3.56068	0.593802	5.99641	2.02e-09	1.96e-08	UP		XM_006587208.4	5.57362	5.59108	1.55294	3.60032	0.000317823	0.00258226	UP		NM_001255024.2	207.59	1.01914	0.248464	4.10175	4.1e-05	0.000651322	UP		XM_003519709.5	31.7949	-8.34574	1.29347	-6.4522	1.1e-10	9.81e-10	DOWN
XM_006605709.4	21.2374	-8.11527	1.35419	-5.9927	2.06e-09	2e-08	DOWN		XM_041015301.1	17.1734	-2.3965	0.667134	-3.59223	0.000327859	0.00265497	DOWN		NM_001250403.3	112.576	-1.29156	0.315183	-4.09779	4.17e-05	0.00066165	DOWN		NM_001249155.3	45.879	-6.99773	1.0887	-6.42759	1.3e-10	1.15e-09	DOWN
NM_001249002.1	45.7579	-3.82215	0.638789	-5.98343	2.18e-09	2.11e-08	DOWN		XM_003537416.5	15.6529	3.02956	0.844188	3.58872	0.000332303	0.00268398	UP		XM_003519138.5	297.337	-1.15725	0.283629	-4.08015	4.5e-05	0.000709031	DOWN		XM_003544075.4	208.893	-4.39601	0.685307	-6.41465	1.41e-10	1.24e-09	DOWN
XM_003552904.5	34.3662	-4.36605	0.731774	-5.96639	2.43e-09	2.34e-08	DOWN		XM_003542331.5	14.1685	3.10838	0.869111	3.5765	0.000348226	0.00280003	UP		XM_003554366.5	165.827	-1.19268	0.292527	-4.07716	4.56e-05	0.000717201	DOWN		XM_003555700.5	31.4298	-4.8161	0.750798	-6.41465	1.41e-10	1.24e-09	DOWN
XM_041007615.1	39.1053	-7.1417	1.2001	-5.95091	2.67e-09	2.56e-08	DOWN		LOC100796660	4.73312	-6.04397	1.69001	-3.5763	0.000348498	0.00280091	DOWN		XM_003539434.5	73.4752	-1.53144	0.375645	-4.07684	4.57e-05	0.000717513	DOWN		XM_003541409.4	32.5787	-5.48712	0.857682	-6.39761	1.58e-10	1.38e-09	DOWN
XM_003521212.5	39.4781	-3.55644	0.597965	-5.94758	2.72e-09	2.61e-08	DOWN		NM_001248454.2	22.8247	-2.44653	0.684182	-3.57585	0.000349096	0.00280374	DOWN		NM_001255759.2	153.615	1.05353	0.258703	4.07236	4.65e-05	0.000730151	UP		NM_001248946.3	27.4931	8.3424	1.30617	6.3869	1.69e-10	1.48e-09	UP
NM_001251570.3	41.9565	6.73204	1.13377	5.93773	2.89e-09	2.76e-08	UP		XR_005888592.1	4.80416	-6.06301	1.69554	-3.57586	0.000349072	0.00280374	DOWN		XM_003535107.2	171.833	1.14899	0.282741	4.06376	4.83e-05	0.000753469	UP		XM_003544779.5	33.1055	4.10029	0.642465	6.38213	1.75e-10	1.53e-09	UP
XM_006590976.3	30.5887	-4.72049	0.795057	-5.93729	2.9e-09	2.77e-08	DOWN		XM_003550859.5	5.29621	5.52175	1.55126	3.55953	0.000371513	0.00296447	UP		XM_003540246.5	89.2962	-2.36722	0.583998	-4.05347	5.05e-05	0.000781578	DOWN		XM_003539971.5	30.0487	4.2213	0.662273	6.37395	1.84e-10	1.61e-09	UP
XM_003542118.4	547.884	5.85168	0.986473	5.93193	2.99e-09	2.86e-08	UP		XM_026125679.2	7.84795	5.08911	1.43214	3.55351	0.000380127	0.00301967	UP		XM_003521374.5	106.302	1.40342	0.346378	4.05168	5.09e-05	0.000787034	UP		XM_041011815.1	35.287	-5.03701	0.790804	-6.36948	1.9e-10	1.65e-09	DOWN
XM_003528848.5	41.2609	-5.26408	0.887548	-5.93103	3.01e-09	2.87e-08	DOWN		XM_003532454.5	5.60701	-6.29931	1.77358	-3.55175	0.000382682	0.00303574	DOWN		XM_003536164.4	70.4284	-1.90909	0.472088	-4.04392	5.26e-05	0.000810985	DOWN		XM_003550491.5	37.5276	-3.86777	0.607659	-6.36504	1.95e-10	1.7e-09	DOWN
XR_418604.3	58.5149	-3.5461	0.598591	-5.92407	3.14e-09	2.99e-08	DOWN		XM_041014321.1	4.25789	-5.89251	1.65952	-3.55074	0.000384154	0.0030439	DOWN		LOC112998719	74.2411	1.56646	0.387367	4.04388	5.26e-05	0.000810985	UP		XM_003552210.4	39.5781	-4.11986	0.647586	-6.36187	1.99e-10	1.73e-09	DOWN
XM_006597353.3	47.576	4.88524	0.825799	5.91577	3.3e-09	3.13e-08	UP		NM_001289200.1	4.25789	-5.89251	1.65952	-3.55074	0.000384154	0.0030439	DOWN		XM_003523028.4	77.6068	-1.45432	0.361254	-4.02575	5.68e-05	0.000867331	DOWN		XM_003532995.5	33.0273	-4.93798	0.779114	-6.33794	2.33e-10	2.01e-09	DOWN
XM_006595266.1	37.909	-7.09649	1.20161	-5.90583	3.51e-09	3.32e-08	DOWN		XM_006592126.4	5.26035	5.5095	1.55203	3.54988	0.00038541	0.00305102	UP		XM_003537037.5	176.944	-1.07367	0.267299	-4.01676	5.9e-05	0.000897492	DOWN		XM_003548728.5	26.2631	-8.07017	1.27466	-6.33122	2.43e-10	2.1e-09	DOWN
XM_041007685.1	38.8593	-3.49196	0.594111	-5.87762	4.16e-09	3.9e-08	DOWN		XM_003540762.1	18.7955	-2.90074	0.817903	-3.54656	0.000390303	0.00308405	DOWN		XM_003539436.3	130.146	-1.30936	0.327153	-4.00227	6.27e-05	0.000949243	DOWN		XM_026124655.1	32.7541	-5.1663	0.816619	-6.32645	2.51e-10	2.16e-09	DOWN
XM_006577861.4	34.4664	-4.08958	0.697138	-5.86625	4.46e-09	4.17e-08	DOWN		XM_003547895.5	9.17448	4.40877	1.24407	3.54384	0.000394345	0.00311312	UP		XM_003532835.5	48.0589	-1.8984	0.475962	-3.98855	6.65e-05	0.0010032	DOWN		XM_041017494.1	24.0477	8.15592	1.28929	6.32591	2.52e-10	2.17e-09	UP
XM_003537536.5	73.1906	3.41778	0.583716	5.85522	4.76e-09	4.44e-08	UP		XM_041018157.1	4.33347	-5.91449	1.66901	-3.54371	0.000394542	0.00311395	DOWN		XM_003535936.5	42.1114	-1.94009	0.486749	-3.98581	6.73e-05	0.00101288	DOWN		LOC113001906	39.1961	4.11132	0.650954	6.31583	2.69e-10	2.31e-09	UP
XM_006592520.4	23.4219	7.75862	1.32835	5.84078	5.2e-09	4.82e-08	UP		XM_003535662.5	12.4402	-2.79609	0.790908	-3.53529	0.000407324	0.00320138	DOWN		XR_005886629.1	200.773	1.20982	0.303674	3.98395	6.78e-05	0.00101882	UP		NM_001251246.2	29.6732	5.57344	0.884596	6.30055	2.97e-10	2.54e-09	UP
LOC100806031	23.6023	7.76911	1.33196	5.83283	5.45e-09	5.05e-08	UP		XM_006600251.4	20.8054	-2.33231	0.661258	-3.52708	0.000420171	0.00328743	DOWN		XM_006586937.3	207.71	-1.06464	0.267271	-3.98336	6.79e-05	0.00102001	DOWN		NM_001251175.2	183.013	-5.02583	0.799382	-6.28715	3.23e-10	2.76e-09	DOWN
XM_003523661.4	43.372	-4.85672	0.837878	-5.79645	6.77e-09	6.21e-08	DOWN		XM_003521860.5	8.22806	-4.92812	1.39763	-3.52605	0.000421808	0.00329874	DOWN		NM_001253996.2	218.557	-1.36148	0.342285	-3.97762	6.96e-05	0.00104087	DOWN		XM_006586256.1	37.3394	6.9246	1.10412	6.27161	3.57e-10	3.04e-09	UP
NM_001248013.1	163.473	7.12156	1.23179	5.78145	7.41e-09	6.76e-08	UP		NM_001248097.1	4.09764	-5.84544	1.65909	-3.52328	0.000426239	0.00333035	DOWN		NM_001248088.2	52.5152	-1.82827	0.460662	-3.96879	7.22e-05	0.00107737	DOWN		XM_003539959.5	27.7038	5.46564	0.871799	6.26939	3.62e-10	3.08e-09	UP
XM_003516906.5	82.9948	4.09463	0.71259	5.74612	9.13e-09	8.27e-08	UP		XM_006583976.4	16.5622	-2.58221	0.733951	-3.51824	0.000434427	0.00338582	DOWN		XM_014775656.3	185.849	-1.36181	0.343227	-3.96767	7.26e-05	0.00108175	DOWN		XM_026127080.2	26.1212	-8.06152	1.2866	-6.26574	3.71e-10	3.15e-09	DOWN
NM_001254343.2	34.0014	4.39903	0.766242	5.74105	9.41e-09	8.51e-08	UP		XM_014772923.2	9.72457	-3.59748	1.02672	-3.50385	0.00045858	0.00354342	DOWN		XM_003547885.5	47.1116	-1.76673	0.445319	-3.96733	7.27e-05	0.0010826	DOWN		XM_003528073.5	32.4519	-5.44827	0.873522	-6.23713	4.46e-10	3.75e-09	DOWN
XR_005892643.1	21.73	7.64941	1.34103	5.70413	1.17e-08	1.05e-07	UP		XM_003524350.5	11.7313	-3.45151	0.990381	-3.48504	0.000492071	0.00377155	DOWN		XM_014768532.2	74.4866	-1.73871	0.438821	-3.96223	7.43e-05	0.00110383	DOWN		XR_005890796.1	28.678	-4.2772	0.687203	-6.22406	4.84e-10	4.07e-09	DOWN
XM_003555592.5	22.5055	7.69873	1.34993	5.70306	1.18e-08	1.05e-07	UP		XR_005890866.1	5.0035	5.43331	1.56449	3.47289	0.000514881	0.00392005	UP		XM_003538280.4	94.8739	-1.37517	0.3474	-3.95846	7.54e-05	0.00111849	DOWN		XM_003530255.5	37.7903	6.93576	1.1151	6.21985	4.98e-10	4.18e-09	UP
XM_003521959.5	26.7956	-5.56074	0.975186	-5.70223	1.18e-08	1.06e-07	DOWN		XR_003263011.1	9.83147	3.43202	0.988595	3.47162	0.000517336	0.003937	UP		XM_003518480.5	86.0049	1.58034	0.399502	3.95578	7.63e-05	0.00113038	UP		LOC100799372	33.7613	4.41771	0.71066	6.21635	5.09e-10	4.27e-09	UP
XM_014774313.2	77.9181	-4.58938	0.807739	-5.68176	1.33e-08	1.19e-07	DOWN		NM_001251348.3	12.6672	3.18451	0.918681	3.4664	0.00052748	0.00399997	UP		LOC106798714	94.3643	1.27941	0.323588	3.95381	7.69e-05	0.00113679	UP		XR_417758.4	31.3637	3.77447	0.608214	6.20582	5.44e-10	4.55e-09	UP
XR_003263471.2	31.9523	-3.97964	0.704928	-5.64546	1.65e-08	1.45e-07	DOWN		XM_006588975.3	7.56764	-3.81782	1.10162	-3.46563	0.000528996	0.00400969	DOWN		XM_006591733.4	227.864	1.03744	0.262402	3.95363	7.7e-05	0.00113692	UP		NM_001249550.2	28.6445	4.47186	0.721251	6.20014	5.64e-10	4.71e-09	UP
XM_014762258.3	22.094	-8.17089	1.44924	-5.63804	1.72e-08	1.52e-07	DOWN		XM_006603842.4	4.98491	5.43246	1.56925	3.46181	0.000536549	0.00406334	UP		XM_041006158.1	99.5979	-1.97304	0.499188	-3.9525	7.73e-05	0.00114105	DOWN		XM_014779435.3	30.0325	-5.39403	0.870004	-6.20001	5.65e-10	4.71e-09	DOWN
XM_003521289.5	30.9163	-4.18848	0.743142	-5.63618	1.74e-08	1.53e-07	DOWN		XR_005888108.1	14.6271	2.96979	0.859495	3.45527	0.000549737	0.00414854	UP		NM_001248533.2	60.4373	-1.70282	0.431032	-3.95057	7.8e-05	0.00114787	DOWN		XM_006577614.4	22.1937	8.03968	1.29766	6.19554	5.81e-10	4.84e-09	UP
XM_003516373.5	49.6456	-7.49238	1.33492	-5.61261	1.99e-08	1.74e-07	DOWN		XM_003525900.5	7.38783	-4.71628	1.3652	-3.45464	0.00055103	0.00415646	DOWN		XM_003555642.4	59.5535	-2.19238	0.556239	-3.94144	8.1e-05	0.00118413	DOWN		XR_005888735.1	31.347	-5.86423	0.946548	-6.19539	5.81e-10	4.84e-09	DOWN
XM_003524103.5	20.2201	7.54741	1.34929	5.59361	2.22e-08	1.94e-07	UP		XM_003536126.5	28.7563	2.29047	0.663058	3.45441	0.000551506	0.00415821	UP		XM_003529063.5	79.2659	-1.43378	0.364159	-3.93725	8.24e-05	0.00120268	DOWN		LOC100789440	31.3088	-4.62453	0.746491	-6.19503	5.83e-10	4.85e-09	DOWN
XM_041016065.1	18.3851	-7.90555	1.41339	-5.59332	2.23e-08	1.94e-07	DOWN		XM_006596400.4	13.0755	2.81637	0.815874	3.45197	0.000556505	0.00418853	UP		XM_003540292.5	57.8424	-1.87201	0.476297	-3.93033	8.48e-05	0.00123622	DOWN		XM_041012909.1	26.068	8.27407	1.33676	6.18963	6.03e-10	5.02e-09	UP
XM_006606304.4	37.5844	4.22157	0.755378	5.58868	2.29e-08	1.99e-07	UP		XR_001385447.3	4.85269	5.39359	1.56698	3.44203	0.00057737	0.00431899	UP		NM_001356376.1	178.245	1.15104	0.29365	3.91977	8.86e-05	0.00128514	UP		XM_003541813.3	24.6559	4.69219	0.758841	6.18336	6.28e-10	5.21e-09	UP
XM_014774760.3	28.9236	-4.64353	0.832174	-5.58	2.41e-08	2.09e-07	DOWN		XM_003539966.2	5.79189	-5.34047	1.55287	-3.4391	0.000583662	0.00435211	DOWN		XM_003542339.5	81.5707	-1.63656	0.418446	-3.91104	9.19e-05	0.00132665	DOWN		XM_006601116.4	30.3338	-4.8124	0.78018	-6.16832	6.9e-10	5.7e-09	DOWN
XM_003546764.5	42.8109	-3.39478	0.610729	-5.55858	2.72e-08	2.34e-07	DOWN		XM_003547956.5	10.2425	3.52385	1.02584	3.43509	0.000592359	0.004408	UP		XM_003520044.5	59.8579	1.6925	0.432946	3.90925	9.26e-05	0.0013344	UP		XM_003541447.5	31.586	-3.8135	0.618457	-6.16615	7e-10	5.78e-09	DOWN
XM_006581878.4	34.6749	-3.52049	0.635124	-5.54299	2.97e-08	2.55e-07	DOWN		XM_003536240.5	7.34049	4.99282	1.45747	3.42567	0.000613278	0.00454293	UP		XM_003552650.4	162.157	-1.77529	0.454134	-3.90918	9.26e-05	0.0013344	DOWN		XM_006578649.4	43.6947	-4.09118	0.665325	-6.14914	7.79e-10	6.41e-09	DOWN
XM_006582401.1	19.8086	7.51841	1.35754	5.53824	3.06e-08	2.62e-07	UP		XM_003537206.5	4.90483	5.4077	1.57923	3.42426	0.000616477	0.00456465	UP		XM_041012045.1	200.132	-1.29689	0.332173	-3.90425	9.45e-05	0.00135846	DOWN		XM_003539892.5	35.4053	6.84535	1.11401	6.14479	8.01e-10	6.59e-09	UP
XM_003543716.5	53.6549	-3.61803	0.655987	-5.51539	3.48e-08	2.96e-07	DOWN		XM_003553384.4	9.18329	4.34021	1.27335	3.40849	0.000653229	0.00479529	UP		NM_001354165.1	171.707	-1.03304	0.265194	-3.89541	9.8e-05	0.00140457	DOWN		XM_006578871.4	27.1925	4.8503	0.789521	6.14334	8.08e-10	6.65e-09	UP
XM_026126118.2	31.3199	-4.2113	0.765835	-5.49896	3.82e-08	3.24e-07	DOWN		XM_003516689.5	10.5737	3.22824	0.948062	3.40509	0.000661419	0.0048474	UP		LOC100811529	47.7862	-1.96093	0.505152	-3.88186	0.00010366	0.00147416	DOWN		LOC100788259	21.7709	8.01231	1.30996	6.11645	9.57e-10	7.8e-09	UP
LOC100799372	19.357	7.48273	1.36087	5.49847	3.83e-08	3.24e-07	UP		XM_003541477.5	14.0359	2.53141	0.745064	3.39757	0.000679862	0.00496102	UP		XM_006586855.4	156.408	1.03171	0.266726	3.86804	0.000109713	0.00154493	UP		XM_041006096.1	33.202	-4.18843	0.685706	-6.1082	1.01e-09	8.2e-09	DOWN
XM_003528630.5	19.4834	-7.98853	1.45726	-5.48187	4.21e-08	3.54e-07	DOWN		XM_006600641.3	10.128	-3.11648	0.91753	-3.3966	0.000682275	0.00497651	DOWN		XM_006595748.4	154.961	-1.03208	0.266918	-3.86665	0.000110343	0.00155214	DOWN		XM_006591060.4	21.1952	7.9689	1.3067	6.09851	1.07e-09	8.68e-09	UP
XM_003552858.3	19.1812	7.46837	1.37317	5.43877	5.37e-08	4.46e-07	UP		XM_003553143.3	14.4628	-2.99933	0.88316	-3.39613	0.00068346	0.00498409	DOWN		XM_006602006.4	186.333	-1.04237	0.27024	-3.8572	0.000114695	0.00160329	DOWN		XM_003540604.5	38.0717	-3.89619	0.639516	-6.0924	1.11e-09	9e-09	DOWN
XM_003526974.5	19.2259	7.47603	1.37561	5.4347	5.49e-08	4.55e-07	UP		XM_003554104.5	5.31205	5.52545	1.63186	3.38599	0.000709215	0.00514125	UP		XM_003518665.5	103.783	-1.15421	0.300562	-3.84017	0.00012295	0.0017093	DOWN		XM_006593628.4	29.4517	-4.71151	0.774483	-6.08342	1.18e-09	9.5e-09	DOWN
XM_014768282.3	28.4641	-4.66019	0.859834	-5.41987	5.96e-08	4.93e-07	DOWN		XM_041011043.1	4.49146	-5.96207	1.7619	-3.38389	0.000714668	0.00517311	DOWN		NM_001251472.2	167.745	-1.02911	0.267998	-3.84001	0.00012303	0.00170939	DOWN		XR_419307.3	36.8965	-4.05071	0.667357	-6.06978	1.28e-09	1.03e-08	DOWN
XM_006593515.4	48.3011	4.62495	0.85463	5.41163	6.25e-08	5.15e-07	UP		XM_003552627.5	8.50994	-3.30787	0.978335	-3.38113	0.000721894	0.00521769	DOWN		NM_001250903.2	115.188	-1.79719	0.468076	-3.83953	0.000123272	0.00171171	DOWN		XM_006592781.4	33.1072	6.74714	1.11205	6.06728	1.3e-09	1.05e-08	UP
XR_414479.3	31.5928	3.95331	0.730748	5.40995	6.3e-08	5.19e-07	UP		XR_001384957.3	15.0136	-3.11833	0.92301	-3.37843	0.000728997	0.00526459	DOWN		XM_003527416.5	120.812	-1.55352	0.404702	-3.83866	0.000123707	0.00171465	DOWN		XM_014766244.1	34.0979	6.79049	1.12107	6.05717	1.39e-09	1.11e-08	UP
XM_006601387.2	30.8827	-5.83655	1.08032	-5.40262	6.57e-08	5.4e-07	DOWN		XM_006587948.2	8.52859	-3.37509	0.999269	-3.37756	0.000731317	0.00527911	DOWN		NM_001249191.3	45.5833	2.10506	0.548701	3.83644	0.000124832	0.00172814	UP		NM_001248828.2	36.3861	-4.03251	0.666406	-6.05114	1.44e-09	1.15e-08	DOWN
XM_026124854.2	25.3493	-6.51119	1.2065	-5.39675	6.79e-08	5.57e-07	DOWN		XM_003536076.3	13.5128	-3.32109	0.985026	-3.37158	0.000747393	0.00537363	DOWN		XM_014767502.2	122.778	1.25239	0.326525	3.83551	0.000125306	0.00173262	UP		XM_003538168.5	31.9945	-4.80302	0.795186	-6.04013	1.54e-09	1.23e-08	DOWN
XR_005888735.1	50.5368	-4.51955	0.838276	-5.39148	6.99e-08	5.73e-07	DOWN		XM_003532576.5	4.81727	5.37643	1.59474	3.37134	0.000748023	0.00537591	UP		NM_001248755.1	132.961	-1.03616	0.270692	-3.82782	0.000129285	0.00178013	DOWN		XM_003523347.5	22.6292	-7.85595	1.30546	-6.01778	1.77e-09	1.41e-08	DOWN
XM_003543956.5	29.8384	-4.09899	0.76404	-5.36488	8.1e-08	6.59e-07	DOWN		XR_001384451.2	16.5265	-2.2213	0.660025	-3.36547	0.000764124	0.0054754	DOWN		XM_003541345.5	50.0366	-2.6913	0.706669	-3.80843	0.000139851	0.00191642	DOWN		XM_003546545.5	22.5735	-7.85272	1.30532	-6.01594	1.79e-09	1.42e-08	DOWN
XM_006597281.4	21.6644	-7.17258	1.33774	-5.36172	8.24e-08	6.7e-07	DOWN		LOC100782616	5.1201	5.47641	1.62726	3.36542	0.000764266	0.0054754	UP		XM_003537809.5	63.9307	1.64645	0.432574	3.80617	0.000141134	0.00193227	UP		XM_003541643.5	27.1461	-4.61733	0.76937	-6.00144	1.96e-09	1.55e-08	DOWN
XM_003532260.5	44.6655	-3.477	0.648738	-5.35963	8.34e-08	6.77e-07	DOWN		XM_003541643.5	11.9999	3.09972	0.921836	3.36255	0.000772263	0.00552345	UP		XM_006573550.4	127.855	-1.15338	0.303391	-3.80162	0.000143751	0.00196166	DOWN		XM_014774760.3	23.0624	-7.88109	1.3134	-6.00052	1.97e-09	1.56e-08	DOWN
XM_003538787.5	734.972	6.76879	1.26503	5.3507	8.76e-08	7.1e-07	UP		XM_003546545.5	4.78097	5.36672	1.5969	3.36072	0.000777409	0.00555741	UP		XM_003550502.5	103.607	1.21021	0.318363	3.80134	0.000143914	0.00196272	UP		XM_006587912.1	32.9773	4.09997	0.684397	5.99063	2.09e-09	1.65e-08	UP
XM_003528626.5	37.453	-3.68061	0.688191	-5.34823	8.88e-08	7.19e-07	DOWN		XM_026125522.1	12.1197	-2.40653	0.716649	-3.35802	0.00078502	0.00560072	DOWN		XM_003524048.5	308.747	-1.16683	0.307121	-3.79924	0.000145139	0.00197759	DOWN		XM_003541699.5	19.1389	7.82374	1.30962	5.97407	2.31e-09	1.82e-08	UP
NM_001249069.2	43.8082	3.7369	0.699586	5.34158	9.21e-08	7.44e-07	UP		XM_003527866.4	27.4576	2.41396	0.719673	3.35424	0.000795825	0.00566475	UP		XM_003533762.5	62.3071	-1.51881	0.400003	-3.797	0.000146456	0.00199147	DOWN		XM_003538170.4	21.7108	-7.79538	1.30659	-5.96619	2.43e-09	1.91e-08	DOWN
XM_003524000.1	33.833	4.20427	0.787164	5.34103	9.24e-08	7.46e-07	UP		XM_003538259.4	10.5511	-3.14852	0.940244	-3.34862	0.000812147	0.00577373	DOWN		NM_001252691.2	58.0238	-1.58699	0.419858	-3.77983	0.000156933	0.00211514	DOWN		NM_001250251.2	31.3387	-3.82579	0.641741	-5.96158	2.5e-09	1.96e-08	DOWN
XM_014766892.3	22.5683	-5.28784	0.990402	-5.33909	9.34e-08	7.53e-07	DOWN		XM_003526167.5	10.2346	-3.23666	0.967713	-3.34465	0.000823872	0.00584253	DOWN		XM_006578002.4	172.839	-1.03774	0.275825	-3.76229	0.000168364	0.00225464	DOWN		XM_003533146.5	24.2025	4.43925	0.746298	5.94835	2.71e-09	2.12e-08	UP
XM_006587144.4	28.1512	4.53341	0.849262	5.33806	9.39e-08	7.57e-07	UP		XM_003537564.5	17.2861	2.52484	0.755583	3.34158	0.000833028	0.00589768	UP		XM_003541916.5	127.619	-1.27838	0.341071	-3.74813	0.000178157	0.00235963	DOWN		XR_005890170.1	33.6298	-4.2165	0.710371	-5.93562	2.93e-09	2.28e-08	DOWN
LOC100790982	30.5503	-3.97007	0.74489	-5.32974	9.84e-08	7.91e-07	DOWN		XM_006592287.4	9.59786	-3.06443	0.918671	-3.33572	0.000850782	0.00599981	DOWN		NM_001317504.2	149.965	1.60013	0.427328	3.74451	0.000180748	0.00238844	UP		XM_006590104.1	19.5879	7.85931	1.32678	5.92362	3.15e-09	2.45e-08	UP
XR_005891273.1	58.0264	-3.81797	0.717417	-5.32184	1.03e-07	8.24e-07	DOWN		XM_014774276.2	16.3506	-2.29908	0.689482	-3.33451	0.000854509	0.00602361	DOWN		XM_003543441.5	128.129	-1.17773	0.315166	-3.73685	0.000186338	0.00244961	DOWN		XM_006585494.4	19.0557	7.81962	1.32118	5.91864	3.25e-09	2.53e-08	UP
XR_003264795.2	36.8398	4.05857	0.763582	5.31517	1.07e-07	8.54e-07	UP		XM_006583391.4	4.62181	5.32634	1.60456	3.31949	0.000901814	0.00631288	UP		NM_001365114.1	110.209	-1.27968	0.342525	-3.73601	0.000186961	0.0024564	DOWN		XM_003540423.5	18.4237	7.76891	1.31889	5.89049	3.85e-09	2.98e-08	UP
XM_003538146.5	115.463	6.6158	1.24489	5.31435	1.07e-07	8.57e-07	UP		XM_003553513.4	13.367	-2.99324	0.902687	-3.31592	0.000913414	0.00638104	DOWN		NM_001251183.1	104.995	-1.35934	0.363885	-3.73563	0.000187248	0.00245875	DOWN		XM_003553625.4	25.3174	5.34704	0.908511	5.8855	3.97e-09	3.06e-08	UP
XR_003265055.1	24.6025	-4.42189	0.836519	-5.28606	1.25e-07	9.94e-07	DOWN		XM_026127211.2	15.79	2.70099	0.817582	3.30363	0.000954416	0.00663095	UP		XM_026123926.2	45.782	1.85954	0.497941	3.73446	0.00018812	0.00246879	UP		LOC100798256	29.5051	7.47746	1.27244	5.87649	4.19e-09	3.22e-08	UP
XM_003520399.3	26.2042	-3.62089	0.685449	-5.28251	1.27e-07	1.01e-06	DOWN		XM_014762380.3	10.9425	-2.64305	0.802838	-3.29214	0.000994291	0.00687451	DOWN		XM_006581013.4	197.957	1.02387	0.274209	3.73391	0.000188527	0.00247272	UP		XM_006602184.3	27.8064	-5.27904	0.900243	-5.86402	4.52e-09	3.46e-08	DOWN
XM_041010836.1	93.2384	-3.73728	0.714921	-5.22755	1.72e-07	1.34e-06	DOWN		XM_003543251.5	4.64039	5.32744	1.62269	3.28308	0.00102678	0.00706062	UP		XM_003547467.4	200.35	-1.26254	0.338788	-3.72664	0.000194051	0.00253503	DOWN		XM_006603817.4	27.8701	4.24259	0.72352	5.86381	4.52e-09	3.47e-08	UP
XR_005891743.1	40.0704	4.02463	0.771441	5.21703	1.82e-07	1.42e-06	UP		XM_006579267.1	4.29504	-5.89684	1.79651	-3.28239	0.00102932	0.00707523	DOWN		XM_041016212.1	140.709	1.11019	0.299565	3.70602	0.000210544	0.00271953	UP		LOC100795675	27.4023	5.44287	0.928668	5.86094	4.6e-09	3.52e-08	UP
XM_041008074.1	27.3456	6.1216	1.17342	5.21688	1.82e-07	1.42e-06	UP		XM_041015267.1	10.3388	-2.91655	0.890294	-3.27594	0.00105309	0.00721681	DOWN		XM_003554846.5	247.898	-1.0428	0.281746	-3.70119	0.00021459	0.00276403	DOWN		NM_001248858.1	18.1306	7.74523	1.32307	5.854	4.8e-09	3.67e-08	UP
XM_006595377.3	30.8158	3.91819	0.753603	5.19927	2e-07	1.55e-06	UP		XM_003552113.5	9.47016	3.35073	1.02387	3.27262	0.00106555	0.00729352	UP		XM_003547019.5	96.6092	-1.47406	0.398393	-3.70002	0.000215581	0.00277057	DOWN		XM_003548726.5	26.1648	-4.53459	0.774873	-5.85205	4.86e-09	3.71e-08	DOWN
XR_005889683.1	18.2459	-4.66121	0.897295	-5.19473	2.05e-07	1.59e-06	DOWN		XM_003526989.5	13.1216	2.63071	0.803993	3.27206	0.00106767	0.00730513	UP		NR_148422.1	59.9007	1.72613	0.466748	3.69821	0.000217124	0.00278728	UP		XM_014764638.2	33.7948	6.7608	1.15546	5.85116	4.88e-09	3.73e-08	UP
XM_014763371.3	23.0416	-5.75487	1.11199	-5.17528	2.28e-07	1.75e-06	DOWN		XM_006573727.2	8.49702	3.64785	1.11624	3.26799	0.00108313	0.00740354	UP		XM_003547244.4	60.4841	-1.52395	0.413124	-3.68884	0.000225279	0.00287428	DOWN		XM_003535208.4	34.5756	4.17552	0.713929	5.84865	4.96e-09	3.78e-08	UP
XM_014776948.1	26.3719	6.06947	1.17722	5.15579	2.53e-07	1.94e-06	UP		XM_014767431.3	16.3553	2.23568	0.687937	3.24984	0.00115471	0.00782499	UP		NM_001364576.1	164.26	-1.19771	0.325374	-3.68103	0.000232294	0.00295393	DOWN		XM_003546551.5	28.1523	-5.30404	0.907792	-5.84279	5.13e-09	3.91e-08	DOWN
XM_003539608.4	26.9615	-6.6028	1.28074	-5.15548	2.53e-07	1.94e-06	DOWN		XM_003555496.5	11.3488	3.04925	0.938299	3.24976	0.00115501	0.00782499	UP		XR_001389031.2	53.0055	2.00746	0.548568	3.65945	0.000252757	0.00318241	UP		XM_003528616.5	18.1216	7.74619	1.32738	5.83568	5.36e-09	4.07e-08	UP
XM_014769155.3	20.1232	-3.9239	0.76211	-5.14874	2.62e-07	2.01e-06	DOWN		LOC100793077	12.9275	-2.45531	0.756176	-3.24701	0.00116625	0.00788665	DOWN		XM_003531578.5	82.2107	-1.50714	0.411977	-3.65832	0.000253876	0.00319474	DOWN		XM_026128167.2	26.1345	-4.56503	0.782312	-5.83531	5.37e-09	4.08e-08	DOWN
XM_003539966.2	22.7066	-7.23769	1.40611	-5.14732	2.64e-07	2.02e-06	DOWN		XM_041012024.1	14.4957	2.803	0.868714	3.22661	0.00125267	0.0084237	UP		XM_003523731.4	137.073	-1.07227	0.293298	-3.65591	0.000256274	0.0032161	DOWN		XM_006599494.4	21.0266	-7.75038	1.32939	-5.83002	5.54e-09	4.21e-08	DOWN
XM_003540135.5	43.8194	-5.04553	0.983809	-5.12857	2.92e-07	2.22e-06	DOWN		XM_006606102.3	13.0408	2.37351	0.735757	3.22595	0.00125556	0.00843891	UP		NM_001250150.2	176.442	-1.06725	0.291957	-3.65552	0.000256659	0.00321742	DOWN		XM_003519679.5	25.5117	4.33038	0.742992	5.8283	5.6e-09	4.25e-08	UP
XM_014777798.2	15.4702	7.1609	1.39744	5.1243	2.99e-07	2.26e-06	UP		XM_003533515.5	4.62235	5.31524	1.64848	3.22433	0.00126268	0.00847515	UP		NM_001317416.1	240.671	-1.24459	0.34127	-3.64694	0.000265382	0.0033105	DOWN		XM_003541609.5	134.042	-5.25567	0.90424	-5.81226	6.16e-09	4.66e-08	DOWN
XM_003552496.4	26.2855	-5.28275	1.03124	-5.12273	3.01e-07	2.28e-06	DOWN		XM_003517941.3	10.2355	-3.70494	1.14971	-3.2225	0.00127078	0.00851779	DOWN		XM_014764045.3	102.677	-1.29747	0.355952	-3.64506	0.000267332	0.00332758	DOWN		XM_006605709.4	25.3018	-4.08565	0.703128	-5.81068	6.22e-09	4.7e-08	DOWN
XM_003519679.5	17.3292	7.32047	1.43005	5.11903	3.07e-07	2.32e-06	UP		XM_003544098.5	3.62695	-5.67242	1.76221	-3.21892	0.00128672	0.00861288	DOWN		XR_001384288.3	85.782	-1.20251	0.33008	-3.64308	0.000269395	0.00334781	DOWN		XM_003546859.5	43.9957	-3.88982	0.669532	-5.80975	6.26e-09	4.72e-08	DOWN
XM_041009313.1	27.1309	-6.61199	1.2925	-5.11568	3.13e-07	2.36e-06	DOWN		XM_006605285.4	4.4436	5.25935	1.63562	3.2155	0.00130218	0.00869935	UP		XM_003546084.5	100.86	-1.3938	0.382626	-3.64271	0.000269779	0.00334986	DOWN		XM_003540996.5	25.4305	-4.49416	0.77546	-5.79547	6.81e-09	5.12e-08	DOWN
XM_026123931.2	14.9996	-7.61697	1.49071	-5.10961	3.23e-07	2.43e-06	DOWN		XM_003517866.5	10.6214	-3.25268	1.01266	-3.21202	0.00131805	0.00879334	DOWN		XM_006581219.4	89.3121	-1.22554	0.336675	-3.64013	0.0002725	0.0033718	DOWN		XR_005892150.1	22.8879	4.58488	0.794062	5.77395	7.74e-09	5.79e-08	UP
LOC121175262	23.037	-4.53117	0.887009	-5.10837	3.25e-07	2.45e-06	DOWN		XM_003532755.5	13.8413	-2.45169	0.764228	-3.20806	0.00133633	0.00889107	DOWN		XM_003529034.4	85.8941	1.32041	0.362935	3.63814	0.000274609	0.00339059	UP		XM_003522373.5	19.1064	-7.61102	1.31904	-5.77011	7.92e-09	5.92e-08	DOWN
XM_003539713.5	45.4054	4.53476	0.888693	5.10273	3.35e-07	2.52e-06	UP		LOC100799249	5.98534	-4.51916	1.40947	-3.20629	0.00134458	0.00894072	DOWN		XR_005891218.1	59.8785	1.66099	0.457662	3.6293	0.000284195	0.00349953	UP		XM_003552908.4	25.9047	-3.78564	0.658338	-5.75029	8.91e-09	6.64e-08	DOWN
XM_003553143.3	35.7418	-4.30231	0.843357	-5.10141	3.37e-07	2.53e-06	DOWN		XR_414945.4	6.28537	4.75682	1.48375	3.20594	0.00134624	0.00895	UP		XM_003552105.4	50.8914	-2.55531	0.704697	-3.62612	0.000287716	0.00353719	DOWN		LOC100807648	29.2989	-4.00302	0.696489	-5.74743	9.06e-09	6.74e-08	DOWN
XM_003521853.4	21.991	-4.68296	0.919343	-5.09381	3.51e-07	2.63e-06	DOWN		XM_006598087.4	13.8005	-3.71807	1.16165	-3.20068	0.00137103	0.00908377	DOWN		XM_003526810.5	68.8675	-1.38202	0.381268	-3.6248	0.000289185	0.00355145	DOWN		XM_041007615.1	18.1668	-7.53846	1.31561	-5.73002	1e-08	7.44e-08	DOWN
LOC100783821	48.538	-3.3749	0.662712	-5.09256	3.53e-07	2.65e-06	DOWN		XM_041009365.1	38.5267	-5.22681	1.63345	-3.19986	0.00137493	0.00910716	DOWN		XM_006592641.4	58.7948	-1.45992	0.404236	-3.61156	0.000304365	0.00370247	DOWN		XM_026129785.1	26.4997	7.32249	1.28062	5.71793	1.08e-08	7.95e-08	UP
XM_003537724.5	26.0731	5.02072	0.987288	5.08536	3.67e-07	2.75e-06	UP		XM_014774391.3	18.0848	2.43454	0.761717	3.19612	0.00139291	0.00921199	UP		XM_006604289.4	56.7	-1.58884	0.440207	-3.6093	0.000307022	0.00372841	DOWN		NM_001249199.2	268	6.17121	1.07929	5.71787	1.08e-08	7.95e-08	UP
XM_003548014.5	23.1254	4.22619	0.834109	5.06671	4.05e-07	3.02e-06	UP		LOC100810639	19.6945	2.70834	0.84773	3.19482	0.0013992	0.00924642	UP		XM_003540332.5	278.429	-1.09077	0.30262	-3.60442	0.000312849	0.00378536	DOWN		XM_006603842.4	18.264	-7.54656	1.32065	-5.71428	1.1e-08	8.11e-08	DOWN
LOC121175117	19.6797	-4.54231	0.90041	-5.04472	4.54e-07	3.36e-06	DOWN		XM_006575783.1	7.4834	-3.15202	0.988653	-3.1882	0.00143163	0.00942621	DOWN		XM_003550390.5	119.665	-1.20864	0.335547	-3.60199	0.00031579	0.00381811	DOWN		XM_003541725.5	29.2071	-4.13495	0.724366	-5.70837	1.14e-08	8.38e-08	DOWN
XR_415113.4	36.0994	3.54139	0.702446	5.04152	4.62e-07	3.41e-06	UP		NM_001254070.2	7.73306	4.15435	1.30618	3.18052	0.00147009	0.00964534	UP		XM_003541880.5	104.602	1.54504	0.430035	3.59283	0.000327105	0.00392885	UP		NM_001251348.3	24.266	-4.45433	0.782197	-5.69464	1.24e-08	9.05e-08	DOWN
LOC100795675	15.2191	7.1346	1.41577	5.03938	4.67e-07	3.45e-06	UP		XM_003529901.5	9.54271	3.33244	1.04821	3.17918	0.00147694	0.00968352	UP		XM_014768823.3	115.666	-1.03931	0.289621	-3.58852	0.000332564	0.00398608	DOWN		XM_003537564.5	32.1793	-3.79416	0.667378	-5.68517	1.31e-08	9.53e-08	DOWN
XM_003516804.4	36.8761	4.55137	0.903789	5.03588	4.76e-07	3.51e-06	UP		XM_041016216.1	3.30971	-5.53526	1.74321	-3.17532	0.00149673	0.00978532	DOWN		XR_418604.3	61.389	1.57072	0.437743	3.58822	0.000332942	0.00398853	UP		NM_001317664.2	30.8831	-6.44456	1.14242	-5.64115	1.69e-08	1.22e-07	DOWN
XM_003540533.5	22.1106	4.78404	0.950015	5.03575	4.76e-07	3.51e-06	UP		XM_003535277.5	21.324	-2.40704	0.758183	-3.17475	0.00149966	0.00980245	DOWN		NM_001252766.3	101.385	-1.27512	0.355467	-3.58717	0.00033429	0.00400259	DOWN		XM_041007250.1	15.7841	7.54561	1.33764	5.64097	1.69e-08	1.22e-07	UP
XM_026129785.1	15.1971	7.13425	1.42017	5.02352	5.07e-07	3.73e-06	UP		XM_014764821.1	14.442	-2.50376	0.789534	-3.17118	0.0015182	0.00990101	DOWN		XM_003556217.4	92.9203	-1.53001	0.427428	-3.57956	0.00034417	0.00411016	DOWN		XM_003545800.5	16.7849	7.63349	1.35355	5.63961	1.7e-08	1.23e-07	UP
XR_414681.2	15.0233	7.11871	1.41945	5.01514	5.3e-07	3.89e-06	UP		XM_003525498.5	15.6269	-2.32332	0.734104	-3.16483	0.00155173	0.0100946	DOWN		NM_001250242.2	121.935	-1.12327	0.314867	-3.56746	0.000360459	0.0042802	DOWN		XM_006604639.4	23.7699	3.86495	0.685562	5.63763	1.72e-08	1.24e-07	UP
XM_003526229.5	24.3553	4.27176	0.851923	5.01426	5.32e-07	3.91e-06	UP		XM_003538170.4	4.53391	5.28982	1.67165	3.16443	0.00155389	0.010103	UP		XM_041010565.1	147.101	1.3085	0.367876	3.55691	0.000375245	0.00443511	UP		XM_003552858.3	17.671	7.71422	1.36925	5.63392	1.76e-08	1.27e-07	UP
XM_006588255.1	21.148	-6.2743	1.25224	-5.01044	5.43e-07	3.98e-06	DOWN		XM_003544214.4	3.62014	-5.66965	1.79198	-3.1639	0.0015567	0.0101097	DOWN		XM_003534664.5	125.079	-1.2015	0.33784	-3.55643	0.000375923	0.00444084	DOWN		XM_003551815.4	28.9216	-4.74556	0.842751	-5.63103	1.79e-08	1.29e-07	DOWN
XM_014770396.3	44.1358	-3.90081	0.778711	-5.00932	5.46e-07	4e-06	DOWN		XR_001388639.3	4.56966	5.31048	1.67859	3.16365	0.00155804	0.0101113	UP		XM_006590663.4	185.536	1.05451	0.300327	3.5112	0.00044609	0.00516344	UP		XM_003527950.2	28.0018	4.08665	0.725898	5.62979	1.8e-08	1.29e-07	UP
XM_026124863.2	52.3749	-4.56559	0.912356	-5.00417	5.61e-07	4.1e-06	DOWN		XM_041011028.1	10.8338	2.97583	0.940835	3.16297	0.0015617	0.0101325	UP		NM_001289238.1	136.926	-1.10082	0.313606	-3.51021	0.00044776	0.00518015	DOWN		XM_003534586.4	26.7748	-4.20316	0.747048	-5.62636	1.84e-08	1.32e-07	DOWN
XM_006606155.3	14.4695	7.06475	1.41177	5.00416	5.61e-07	4.1e-06	UP		XM_006585447.4	10.3727	2.90531	0.918776	3.16216	0.00156605	0.0101473	UP		NM_001254124.2	291.045	-1.23073	0.351801	-3.49836	0.000468127	0.00538322	DOWN		XM_006602388.4	26.7599	-4.20365	0.74774	-5.62181	1.89e-08	1.35e-07	DOWN
XM_003544341.5	34.8735	3.58391	0.716199	5.00407	5.61e-07	4.11e-06	UP		NM_001249962.2	4.84947	-5.07889	1.60706	-3.16036	0.00157576	0.0102026	DOWN		XM_014778725.3	103.128	-1.11507	0.319895	-3.48575	0.000490762	0.00559308	DOWN		XM_003529772.5	24.7236	5.30771	0.947347	5.60271	2.11e-08	1.51e-07	UP
NM_001253173.2	48.0264	3.38586	0.678189	4.99251	5.96e-07	4.34e-06	UP		XM_003528246.5	15.1174	2.66135	0.845892	3.1462	0.00165405	0.010629	UP		XM_003523764.5	117.346	-1.05777	0.303877	-3.4809	0.000499741	0.00568976	DOWN		XM_006590393.4	23.2255	-5.01538	0.896042	-5.59726	2.18e-08	1.55e-07	DOWN
LOC100798256	14.7432	7.09263	1.42112	4.99088	6.01e-07	4.37e-06	UP		XM_006604716.4	23.8506	-2.57378	0.818665	-3.14388	0.00166724	0.0106977	DOWN		XM_006595957.4	78.6335	1.31315	0.377267	3.48069	0.000500125	0.00569131	UP		XR_003266653.1	22.9729	3.80175	0.679225	5.59719	2.18e-08	1.55e-07	UP
XR_005891982.1	20.1389	-5.20499	1.04348	-4.98811	6.1e-07	4.44e-06	DOWN		LOC121174147	10.6388	2.89798	0.923015	3.13969	0.00169129	0.0108289	UP		XM_006604382.4	100.386	1.79739	0.51677	3.47813	0.000504932	0.00573748	UP		LOC106799208	26.596	6.43056	1.14986	5.59246	2.24e-08	1.59e-07	UP
NM_001250223.2	74.318	3.68096	0.739114	4.98023	6.35e-07	4.61e-06	UP		XM_006591462.3	13.8742	-2.47018	0.787485	-3.13679	0.00170806	0.0109085	DOWN		XM_003542914.5	107.594	-1.09243	0.314188	-3.47699	0.000507084	0.00575366	DOWN		XR_001386062.3	22.0778	5.55078	0.992662	5.59181	2.25e-08	1.6e-07	UP
XM_003526164.2	19.3098	-6.06292	1.21824	-4.97677	6.47e-07	4.69e-06	DOWN		XM_003533314.5	8.03824	4.21976	1.34642	3.13405	0.0017241	0.0109925	UP		XM_006589290.4	84.7051	-1.20624	0.347305	-3.47315	0.000514384	0.00582469	DOWN		XM_006587253.4	160.209	-4.45339	0.796807	-5.58905	2.28e-08	1.62e-07	DOWN
NM_001251459.2	20.4876	-4.82834	0.972819	-4.96324	6.93e-07	5.02e-06	DOWN		XM_006586297.4	21.8158	2.33232	0.746331	3.12505	0.00177775	0.0112904	UP		XM_003542898.5	176.883	-1.15197	0.334203	-3.44693	0.000567003	0.00630688	DOWN		NM_001251229.1	26.9835	-5.16248	0.924494	-5.58411	2.35e-08	1.67e-07	DOWN
LOC113001636	26.0833	3.99489	0.805256	4.96102	7.01e-07	5.07e-06	UP		XM_003518234.5	8.79534	-3.55613	1.13876	-3.12279	0.00179144	0.0113479	DOWN		LOC100794391	90.6634	1.50043	0.435649	3.44412	0.000572918	0.00636197	UP		NM_001249702.3	17.8452	-7.51379	1.34617	-5.58162	2.38e-08	1.69e-07	DOWN
LOC121174113	77.1052	3.36879	0.67928	4.95936	7.07e-07	5.11e-06	UP		XR_415705.3	3.46542	-5.59236	1.79227	-3.12027	0.00180684	0.0114243	DOWN		XM_003524313.5	88.8387	1.40587	0.408946	3.4378	0.000586459	0.0065029	UP		XM_003555146.5	22.4879	5.58539	1.0008	5.58093	2.39e-08	1.7e-07	UP
NM_001369181.1	20.2919	6.57619	1.33602	4.92221	8.56e-07	6.11e-06	UP		LOC100805309	14.2027	2.51434	0.806488	3.11764	0.00182307	0.0115141	UP		XM_026129380.2	85.7132	-1.16482	0.339226	-3.43376	0.000595264	0.00658145	DOWN		NM_001255045.2	22.8791	-4.9622	0.889798	-5.57677	2.45e-08	1.73e-07	DOWN
XM_006582204.4	27.7303	-3.52523	0.717582	-4.91265	8.99e-07	6.4e-06	DOWN		XM_006582950.4	11.1811	2.97502	0.955235	3.11444	0.00184297	0.0116141	UP		XM_003521022.4	144.135	-1.03819	0.30344	-3.4214	0.000622988	0.00684194	DOWN		NM_001250828.1	15.4145	7.5097	1.34689	5.57558	2.47e-08	1.74e-07	UP
XM_003525617.5	23.5707	-4.03918	0.822998	-4.90788	9.21e-07	6.54e-06	DOWN		XR_003265504.2	6.07326	-4.51293	1.44993	-3.11252	0.00185495	0.0116789	DOWN		XM_003545146.5	50.882	-1.76943	0.517176	-3.42133	0.000623149	0.00684194	DOWN		XM_041010637.1	23.8342	-5.0189	0.901152	-5.56943	2.56e-08	1.8e-07	DOWN
XM_003524356.5	40.6481	3.6384	0.741615	4.90604	9.29e-07	6.6e-06	UP		XM_041008385.1	8.18978	3.56144	1.14552	3.10902	0.00187711	0.0118054	UP		XM_003540761.5	179.999	-1.20443	0.352194	-3.4198	0.000626663	0.00686905	DOWN		XM_003544084.5	16.5332	-7.40215	1.32974	-5.56661	2.6e-08	1.83e-07	DOWN
XM_006586256.1	13.606	6.97434	1.42429	4.89672	9.74e-07	6.89e-06	UP		XR_005890796.1	11.6967	2.58791	0.834771	3.10015	0.00193423	0.0121157	UP		XR_001389312.2	149.408	1.1633	0.34056	3.41585	0.000635824	0.0069577	UP		XM_006599023.4	28.4678	-3.89622	0.699975	-5.56624	2.6e-08	1.84e-07	DOWN
XM_003526161.4	12.023	-7.29426	1.49105	-4.89202	9.98e-07	7.05e-06	DOWN		XM_003531423.4	18.6647	2.37273	0.766038	3.09741	0.00195219	0.0122103	UP		XM_003541965.5	109.49	-1.13667	0.333467	-3.40864	0.00065288	0.00711565	DOWN		XM_003548847.5	15.0832	7.47997	1.34413	5.56492	2.62e-08	1.85e-07	UP
XM_006586018.4	44.5548	3.34467	0.684531	4.88607	1.03e-06	7.25e-06	UP		XM_006592870.3	11.8449	2.43957	0.788748	3.09297	0.00198165	0.0123629	UP		XM_014765266.3	173.882	1.09828	0.323295	3.39715	0.000680919	0.00737223	UP		XM_003542013.5	22.4654	-4.10432	0.738013	-5.5613	2.68e-08	1.89e-07	DOWN
NM_001254350.2	20.234	-6.20956	1.27247	-4.87992	1.06e-06	7.47e-06	DOWN		XR_003266363.1	4.07137	5.14053	1.66419	3.08892	0.00200886	0.0125023	UP		NM_001254250.2	112.477	-1.32662	0.391309	-3.39021	0.000698389	0.00752941	DOWN		XM_041005388.1	27.7326	6.49727	1.17004	5.55304	2.81e-08	1.97e-07	UP
LOC100776630	22.6823	5.8493	1.19975	4.87543	1.09e-06	7.63e-06	UP		XM_003547134.5	4.42589	5.25136	1.70039	3.08833	0.00201283	0.0125232	UP		XM_003534034.3	61.7403	-2.09492	0.620537	-3.37598	0.000735531	0.00790941	DOWN		XM_026129589.2	22.384	5.1701	0.931177	5.55222	2.82e-08	1.98e-07	UP
XM_041006646.1	23.2008	5.86678	1.20338	4.87525	1.09e-06	7.63e-06	UP		XR_418157.4	4.36529	5.24322	1.69867	3.08666	0.00202416	0.0125754	UP		XM_003554146.5	155.414	-1.4248	0.422147	-3.37512	0.000737846	0.00792874	DOWN		NM_001254222.2	15.479	7.51523	1.35656	5.5399	3.03e-08	2.12e-07	UP
XM_003531511.5	22.831	5.84286	1.20042	4.86736	1.13e-06	7.92e-06	UP		XM_003532692.5	11.63	-2.99806	0.972476	-3.08291	0.00204987	0.0127052	DOWN		XR_419954.4	128.128	1.04083	0.308611	3.37263	0.000744527	0.00798558	UP		XM_003518076.5	24.5166	-5.09994	0.92133	-5.53541	3.1e-08	2.18e-07	DOWN
XM_003539361.5	105.537	-5.87952	1.20916	-4.8625	1.16e-06	8.11e-06	DOWN		NM_001364647.1	4.23163	5.19117	1.68683	3.07746	0.0020877	0.0129039	UP		NM_001250539.2	110.818	-1.0134	0.301164	-3.36494	0.000765594	0.00814315	DOWN		LOC100790982	24.3721	-4.49165	0.811562	-5.53458	3.12e-08	2.19e-07	DOWN
XM_026128143.2	22.5259	5.82369	1.19888	4.85759	1.19e-06	8.3e-06	UP		XM_006575640.4	15.0352	-2.24266	0.729254	-3.07529	0.00210301	0.0129712	DOWN		NM_001255286.2	37.7269	-1.93044	0.57374	-3.36466	0.000766376	0.00814381	DOWN		XR_005892643.1	26.5668	6.42722	1.16396	5.52185	3.35e-08	2.34e-07	UP
NM_001364536.1	14.0312	7.02116	1.44743	4.85076	1.23e-06	8.58e-06	UP		NM_001248090.3	14.3884	2.57879	0.838755	3.07454	0.00210828	0.0129966	UP		NM_001369058.1	62.085	1.69283	0.50396	3.35906	0.000782086	0.00827627	UP		XM_014768578.3	27.9308	-6.30058	1.14124	-5.52084	3.37e-08	2.35e-07	DOWN
XM_003555035.5	36.4825	-3.76798	0.778189	-4.84199	1.29e-06	8.94e-06	DOWN		XM_041012993.1	4.17565	5.17426	1.68332	3.07384	0.0021132	0.0130152	UP		XM_003534817.5	127.478	1.16833	0.347975	3.3575	0.000786493	0.00831385	UP		LOC100778130	24.2426	-5.00862	0.907645	-5.51826	3.42e-08	2.39e-07	DOWN
XM_003544521.5	20.6192	-3.50716	0.725244	-4.83584	1.33e-06	9.2e-06	DOWN		NM_001287453.1	8.15993	3.62204	1.17889	3.07241	0.00212335	0.0130637	UP		XM_003543086.5	135.245	-1.18461	0.354665	-3.34009	0.000837506	0.00875776	DOWN		XM_003523654.4	16.064	-7.36067	1.33432	-5.51644	3.46e-08	2.41e-07	DOWN
XR_005891131.1	13.8777	-7.50445	1.55441	-4.82784	1.38e-06	9.56e-06	DOWN		XM_003547474.3	12.0072	-2.47026	0.804263	-3.07146	0.00213016	0.0130961	DOWN		LOC100782482	213.888	-1.00958	0.302485	-3.33762	0.000845001	0.00882407	DOWN		LOC106796530	15.512	7.5165	1.36522	5.5057	3.68e-08	2.56e-07	UP
LOC102668074	19.2072	6.49604	1.34692	4.8229	1.41e-06	9.78e-06	UP		XM_041011026.1	3.86622	5.06433	1.6515	3.0665	0.00216583	0.0132797	UP		NM_001249457.3	56.4385	1.73502	0.52049	3.33344	0.000857792	0.0089495	UP		LOC102668407	22.3688	-4.92757	0.895819	-5.50063	3.78e-08	2.63e-07	DOWN
XM_003549420.5	13.0439	6.91355	1.43666	4.81225	1.49e-06	1.03e-05	UP		XM_006587865.2	6.54941	-3.58959	1.17073	-3.06612	0.00216856	0.0132941	DOWN		XM_006574935.2	160.387	-1.01038	0.303343	-3.3308	0.000865954	0.00902235	DOWN		NM_001357327.1	23.8904	4.62926	0.841652	5.5002	3.79e-08	2.64e-07	UP
XM_003553625.4	13.1494	6.92453	1.44905	4.77868	1.76e-06	1.2e-05	UP		NM_001248673.2	9.17603	-3.37627	1.10143	-3.06535	0.00217419	0.0133214	DOWN		XM_003531946.5	110.286	1.02942	0.309326	3.32795	0.000874879	0.00909882	UP		NM_001254081.2	28.9838	3.89674	0.708599	5.49921	3.81e-08	2.65e-07	UP
XM_003518294.5	27.2721	-4.16323	0.872869	-4.76959	1.85e-06	1.26e-05	DOWN		XR_416041.3	10.6033	-2.50938	0.819009	-3.06392	0.00218459	0.0133779	DOWN		XM_041008452.1	115.582	1.02098	0.306894	3.32682	0.000878445	0.00911938	UP		XR_005887774.1	16.1807	7.58544	1.37977	5.4976	3.85e-08	2.67e-07	UP
XM_041010132.1	19.7146	4.57765	0.96013	4.76774	1.86e-06	1.27e-05	UP		XM_041010372.1	10.6933	3.61077	1.17887	3.0629	0.002192	0.0134113	UP		XM_003550631.5	76.0429	-1.32693	0.398986	-3.32576	0.000881781	0.00914988	DOWN		XM_006587144.4	96.484	5.45353	0.992218	5.4963	3.88e-08	2.69e-07	UP
LOC100809834	169.096	5.20085	1.09152	4.7648	1.89e-06	1.29e-05	UP		XM_003555160.5	9.14434	-3.06562	1.00165	-3.06055	0.0022093	0.0135002	DOWN		XM_003550670.5	102.152	-1.31897	0.397861	-3.31516	0.000915902	0.00946542	DOWN		XM_003540550.3	24.6742	6.31783	1.15209	5.48381	4.16e-08	2.88e-07	UP
XM_014761753.2	14.2139	7.03433	1.48071	4.75064	2.03e-06	1.37e-05	UP		XM_003549087.3	3.23185	-5.50577	1.79906	-3.06036	0.0022107	0.013504	DOWN		NM_001254205.3	62.2868	-1.66552	0.502629	-3.31361	0.000921005	0.00950104	DOWN		XM_003556361.5	23.9407	6.27748	1.14502	5.48241	4.2e-08	2.9e-07	UP
XM_003538361.5	10.6479	-7.11879	1.49971	-4.74677	2.07e-06	1.4e-05	DOWN		XM_041012448.1	3.23185	-5.50577	1.79906	-3.06036	0.0022107	0.013504	DOWN		XM_003529613.4	49.1466	-1.64586	0.497582	-3.30771	0.000940616	0.00966426	DOWN		XM_003547134.5	15.9259	-7.34813	1.34058	-5.48131	4.22e-08	2.92e-07	DOWN
NM_001248974.1	20.507	-4.50232	0.949024	-4.74416	2.09e-06	1.41e-05	DOWN		XM_003548227.5	4.33703	-5.93055	1.93981	-3.05728	0.00223356	0.0136071	DOWN		NM_001253963.2	172.516	-1.09473	0.331214	-3.30521	0.000949051	0.00974221	DOWN		XM_003539165.5	27.2101	-6.26231	1.14249	-5.48127	4.22e-08	2.92e-07	DOWN
LOC100810045	17.9866	-6.01555	1.27049	-4.73484	2.19e-06	1.47e-05	DOWN		XM_003520785.5	5.99314	-4.49624	1.47258	-3.05332	0.00226327	0.013754	DOWN		NM_001252918.1	128.947	-1.09371	0.331789	-3.29641	0.000979291	0.00999007	DOWN		XM_003521763.5	26.7845	-6.238	1.13858	-5.47875	4.28e-08	2.95e-07	DOWN
XM_006574827.4	60.8017	3.39991	0.718144	4.7343	2.2e-06	1.48e-05	UP		NM_001256079.2	5.92536	-4.46665	1.4643	-3.05036	0.00228568	0.0138655	DOWN		NM_001248895.2	92.819	-1.19373	0.362644	-3.29173	0.000995742	0.0101264	DOWN		XM_003556772.5	14.323	7.40803	1.35247	5.4774	4.32e-08	2.97e-07	UP
XM_003532510.5	11.5094	-7.23405	1.53167	-4.72299	2.32e-06	1.56e-05	DOWN		XM_041007452.1	10.7122	3.25121	1.06598	3.04999	0.00228851	0.0138753	UP		XM_006605210.1	172.919	-1.25685	0.382171	-3.28871	0.00100647	0.0102148	DOWN		XM_014763371.3	26.9651	-4.63938	0.84803	-5.47077	4.48e-08	3.08e-07	DOWN
NM_001255693.2	16.9414	-5.92669	1.25591	-4.71904	2.37e-06	1.59e-05	DOWN		XM_006587602.3	5.51189	-4.41013	1.45116	-3.03903	0.00237337	0.0143088	DOWN		NM_001249249.3	147.478	-1.1582	0.354119	-3.27065	0.00107301	0.010768	DOWN		XM_003519011.4	15.7894	7.54467	1.37958	5.46882	4.53e-08	3.11e-07	UP
NM_001253331.2	24.8396	3.42322	0.725515	4.71833	2.38e-06	1.59e-05	UP		XM_003517095.4	3.30516	-5.53325	1.82105	-3.0385	0.0023776	0.0143317	DOWN		XM_003530532.4	189.659	1.19995	0.367472	3.26541	0.00109305	0.0109177	UP		XM_014776925.1	27.2781	4.58261	0.842334	5.44037	5.32e-08	3.63e-07	UP
XR_003265053.1	20.732	-4.59486	0.977222	-4.70196	2.58e-06	1.72e-05	DOWN		XM_026124294.2	4.14232	5.17094	1.7031	3.03619	0.00239586	0.0144189	UP		XM_003555037.4	73.4595	1.23426	0.37836	3.26214	0.00110573	0.0110108	UP		XM_041015952.1	23.9336	6.27347	1.15489	5.43209	5.57e-08	3.79e-07	UP
XM_041016321.1	20.3524	-6.12073	1.30325	-4.6965	2.65e-06	1.76e-05	DOWN		XM_003544084.5	3.822	5.04938	1.66394	3.0346	0.00240858	0.0144828	UP		XM_014773704.3	141.257	-1.23906	0.380205	-3.25892	0.00111837	0.0111239	DOWN		XM_003520583.4	28.524	3.884	0.71545	5.42875	5.67e-08	3.86e-07	UP
XM_003520030.5	80.183	3.59027	0.765477	4.69024	2.73e-06	1.81e-05	UP		XM_014773817.3	3.82167	5.04439	1.66413	3.03124	0.0024355	0.0146216	UP		XM_006589135.3	77.3183	-1.23052	0.377658	-3.25829	0.00112085	0.011142	DOWN		XM_041016743.1	21.2646	-4.85227	0.894572	-5.42413	5.82e-08	3.96e-07	DOWN
XM_003523654.4	23.3098	-4.08303	0.871063	-4.68741	2.77e-06	1.83e-05	DOWN		XM_014775613.2	7.99052	-2.76805	0.913903	-3.02882	0.0024551	0.0147237	DOWN		NM_001250081.2	162.314	-1.02866	0.317914	-3.23564	0.00121371	0.0119205	DOWN		XM_003519487.5	34.0672	-3.83075	0.706557	-5.42172	5.9e-08	4.01e-07	DOWN
XR_413060.4	30.3259	-4.69471	1.00167	-4.68687	2.77e-06	1.84e-05	DOWN		XM_006585686.4	7.46425	-3.12447	1.03376	-3.02242	0.00250759	0.0150017	DOWN		XM_041005574.1	88.9002	-1.25112	0.387234	-3.23091	0.00123398	0.0120937	DOWN		XM_003539678.5	15.0197	-7.26345	1.3409	-5.41685	6.07e-08	4.11e-07	DOWN
XM_041014571.1	42.0904	-3.36789	0.718756	-4.68572	2.79e-06	1.85e-05	DOWN		XM_041005076.1	5.27477	-4.33436	1.43599	-3.01838	0.00254128	0.0151743	DOWN		XM_006604417.4	99.1519	-1.29439	0.400853	-3.22909	0.00124183	0.0121344	DOWN		XM_003532541.2	25.0265	-4.06644	0.752148	-5.40644	6.43e-08	4.34e-07	DOWN
XR_001385858.3	39.4816	3.49294	0.74545	4.68568	2.79e-06	1.85e-05	UP		NM_001371192.1	11.5495	2.3781	0.788144	3.01734	0.00255004	0.0152069	UP		XM_003527795.4	130.69	-1.27995	0.396818	-3.22554	0.00125734	0.012235	DOWN		XM_014763384.3	14.8583	7.45387	1.37995	5.40153	6.61e-08	4.46e-07	UP
XM_041013583.1	38.5861	-4.59028	0.982774	-4.67074	3e-06	1.98e-05	DOWN		XM_003545294.4	3.18887	-5.47584	1.81657	-3.01439	0.002575	0.0153247	DOWN		XM_003554020.5	100.894	-1.17794	0.365395	-3.22374	0.00126529	0.0122799	DOWN		XR_413060.4	15.0226	-7.26511	1.35148	-5.37568	7.63e-08	5.12e-07	DOWN
XM_003527119.4	38.276	3.75874	0.804915	4.66973	3.02e-06	1.99e-05	UP		XM_003520024.5	7.30535	4.07235	1.3514	3.01342	0.00258318	0.0153574	UP		XM_014779117.3	124.311	-1.17835	0.365923	-3.22021	0.00128095	0.0123901	DOWN		NM_001254145.2	17.0134	-7.44341	1.38498	-5.37436	7.69e-08	5.15e-07	DOWN
XM_003539956.5	32.3706	-3.65971	0.790585	-4.62912	3.67e-06	2.39e-05	DOWN		LOC102666490	3.80309	5.04327	1.67368	3.01329	0.00258433	0.0153615	UP		XM_026129227.2	93.2664	-1.04633	0.32515	-3.21799	0.0012909	0.0124706	DOWN		XM_003544032.3	14.0187	7.37645	1.3739	5.36899	7.92e-08	5.29e-07	UP
XM_006575045.4	119.974	-6.87277	1.48633	-4.624	3.76e-06	2.45e-05	DOWN		XR_005888907.1	7.57934	3.46775	1.15111	3.01254	0.00259073	0.0153915	UP		NM_001360359.1	64.3199	-1.88118	0.585643	-3.21217	0.00131735	0.0126994	DOWN		XM_003528191.4	23.3116	-4.9463	0.925588	-5.34396	9.09e-08	6.06e-07	DOWN
XM_003549817.4	11.5962	6.7443	1.46197	4.61315	3.97e-06	2.58e-05	UP		LOC100806922	4.54146	-4.99597	1.65891	-3.01159	0.00259882	0.0154262	DOWN		XM_003538164.5	70.5901	-1.25501	0.390787	-3.21148	0.00132052	0.0127058	DOWN		XM_006581517.3	24.2251	-6.08903	1.14465	-5.31954	1.04e-07	6.89e-07	DOWN
LOC100802664	22.3248	-4.33165	0.942029	-4.59822	4.26e-06	2.76e-05	DOWN		XM_003547157.5	11.7774	-2.53931	0.843825	-3.00929	0.00261862	0.0155276	DOWN		LOC100807257	169.686	-1.0145	0.315903	-3.21143	0.00132078	0.0127058	DOWN		XM_003553661.5	23.9053	-6.06953	1.14264	-5.31184	1.09e-07	7.17e-07	DOWN
LOC100776946	19.8102	5.65489	1.23057	4.59534	4.32e-06	2.8e-05	UP		XM_003538971.5	9.41958	2.69615	0.89816	3.00186	0.00268337	0.0158375	UP		XM_041011472.1	100.561	1.11884	0.348878	3.20696	0.00134146	0.0128939	UP		XM_003539235.5	25.7068	-6.18153	1.16412	-5.31006	1.1e-07	7.24e-07	DOWN
XM_006599235.3	26.5973	4.44515	0.968692	4.58881	4.46e-06	2.88e-05	UP		XM_014766564.2	7.19135	-3.62632	1.20884	-2.99983	0.00270129	0.0159076	DOWN		XM_003525639.4	86.6311	-1.17439	0.366659	-3.20294	0.00136034	0.013048	DOWN		XR_005888542.1	21.8232	-4.92313	0.927328	-5.30895	1.1e-07	7.28e-07	DOWN
XM_003519538.5	20.5801	4.68162	1.02063	4.58699	4.5e-06	2.9e-05	UP		LOC100775578	8.37413	-3.396	1.13274	-2.99804	0.00271726	0.0159755	DOWN		XM_006582429.1	42.2194	-2.35521	0.737714	-3.19258	0.00141009	0.0134522	DOWN		XM_041016632.1	24.3124	-6.09735	1.14925	-5.30549	1.12e-07	7.41e-07	DOWN
NM_001249034.1	117.435	5.30966	1.16235	4.56804	4.92e-06	3.16e-05	UP		XM_014779391.3	5.40619	4.53071	1.51292	2.99467	0.00274741	0.0161017	UP		XM_014774313.2	225.169	-1.34063	0.421189	-3.18297	0.00145772	0.0137805	DOWN		LOC100806370	434.085	-6.63864	1.25191	-5.3028	1.14e-07	7.52e-07	DOWN
XM_041017749.1	9.6734	-6.98019	1.52847	-4.5668	4.95e-06	3.17e-05	DOWN		LOC113000430	5.28988	-4.302	1.44107	-2.98529	0.00283313	0.0165474	DOWN		XM_003556160.5	119.385	-1.32803	0.417926	-3.17767	0.00148462	0.0139772	DOWN		LOC100816779	20.0089	4.98869	0.940948	5.30176	1.15e-07	7.56e-07	UP
NR_126666.1	16.8875	6.30996	1.38345	4.56105	5.09e-06	3.25e-05	UP		NM_001250695.3	2.99473	-5.3836	1.80595	-2.98103	0.0028728	0.0167619	DOWN		NM_001358538.1	71.0559	-1.42895	0.450035	-3.1752	0.00149734	0.0140796	DOWN		XM_003521663.5	13.0861	7.27568	1.37343	5.29746	1.17e-07	7.73e-07	UP
XM_003549202.5	12.0735	-7.29872	1.60341	-4.55201	5.31e-06	3.39e-05	DOWN		XM_003546551.5	8.90882	3.31247	1.11145	2.98032	0.00287947	0.016798	UP		XM_006597207.3	124.425	1.06612	0.335945	3.17351	0.0015061	0.0141447	UP		XM_003532719.5	23.8698	-6.07103	1.14643	-5.2956	1.19e-07	7.81e-07	DOWN
XR_001387699.3	25.2594	3.94191	0.867883	4.54198	5.57e-06	3.55e-05	UP		XM_041007586.1	3.03317	-5.4141	1.82261	-2.97052	0.00297294	0.0172814	DOWN		XM_003550733.4	38.7907	1.74455	0.550146	3.17106	0.00151883	0.0142235	UP		XM_026128211.2	12.9976	7.26471	1.37466	5.28473	1.26e-07	8.26e-07	UP
XM_006587223.4	21.4648	-4.40797	0.973453	-4.52818	5.95e-06	3.77e-05	DOWN		XM_006588738.4	8.03903	3.14519	1.06091	2.96462	0.00303059	0.017548	UP		XM_041005165.1	45.3202	1.61098	0.513465	3.13747	0.00170415	0.0155838	UP		XM_003553384.4	23.415	-6.00492	1.1408	-5.26378	1.41e-07	9.21e-07	DOWN
NM_001317452.2	13.2255	6.93463	1.5358	4.51532	6.32e-06	3.99e-05	UP		XM_003550035.4	10.0978	2.80986	0.948229	2.96328	0.00304384	0.0176188	UP		XM_003534512.5	65.7741	1.18059	0.378634	3.11802	0.00182072	0.0163699	UP		XM_006590707.4	15.4212	-7.29987	1.38923	-5.2546	1.48e-07	9.65e-07	DOWN
LOC106795770	11.3101	6.70932	1.4889	4.50621	6.6e-06	4.15e-05	UP		XM_014771550.3	7.00466	3.92278	1.32514	2.96029	0.00307353	0.0177726	UP		NM_001248525.2	83.4492	-1.6663	0.535368	-3.11243	0.00185552	0.0166171	DOWN		NM_001251570.3	19.9518	4.96216	0.944613	5.25312	1.5e-07	9.73e-07	UP
XM_003539959.5	42.1023	3.87356	0.861127	4.49824	6.85e-06	4.3e-05	UP		LOC102665801	13.3325	2.72636	0.921119	2.95984	0.003078	0.0177835	UP		XR_001386974.3	128.699	1.07352	0.345421	3.10786	0.00188447	0.0168239	UP		LOC100812985	14.5312	-7.21478	1.37524	-5.24618	1.55e-07	1.01e-06	DOWN
XM_003524213.5	158.879	4.76094	1.06	4.49146	7.07e-06	4.43e-05	UP		XM_003531173.5	2.91461	-5.35039	1.80919	-2.95734	0.00310302	0.0179023	DOWN		XM_003525958.4	86.6086	1.19126	0.384745	3.09623	0.00195995	0.0173426	UP		XM_006577590.4	14.1533	-7.17731	1.36911	-5.24233	1.59e-07	1.03e-06	DOWN
XM_003531464.4	10.8164	6.6434	1.48165	4.48378	7.33e-06	4.58e-05	UP		XM_006604326.4	14.032	-2.20725	0.746866	-2.95535	0.0031231	0.0179954	DOWN		XR_417873.4	92.374	1.03107	0.333164	3.0948	0.00196949	0.0173935	UP		XM_003521912.5	26.976	-4.21308	0.804732	-5.23538	1.65e-07	1.07e-06	DOWN
XM_006585925.4	21.2195	3.67988	0.821709	4.47832	7.52e-06	4.69e-05	UP		XM_003526416.5	7.78981	-3.23437	1.09476	-2.95441	0.0031327	0.0180477	DOWN		XM_014766268.2	135.072	-1.04271	0.337856	-3.08627	0.00202688	0.0178249	DOWN		XM_003521212.5	23.9591	-6.07683	1.16632	-5.21024	1.89e-07	1.21e-06	DOWN
XM_003552879.5	23.5968	3.83651	0.856737	4.47804	7.53e-06	4.7e-05	UP		XM_041010664.1	7.24862	-2.80699	0.950505	-2.95316	0.00314544	0.0181028	DOWN		XM_003533052.5	141.056	-1.03502	0.336957	-3.07168	0.0021286	0.0185278	DOWN		XM_003516373.5	15.8843	-7.34644	1.41099	-5.20659	1.92e-07	1.24e-06	DOWN
XM_041009009.1	16.1369	-5.27144	1.17949	-4.46925	7.85e-06	4.88e-05	DOWN		XM_003556226.5	11.3706	2.58546	0.875825	2.95203	0.00315692	0.0181658	UP		XM_014768436.3	62.0901	1.19206	0.388414	3.06904	0.00214746	0.0186495	UP		XM_003526219.5	12.8814	7.24919	1.39573	5.19384	2.06e-07	1.32e-06	UP
XM_006595382.2	11.182	6.68955	1.50251	4.45225	8.5e-06	5.25e-05	UP		LOC102667823	5.3481	-4.21492	1.43158	-2.94425	0.00323737	0.0185632	DOWN		XM_003546859.5	142.821	1.15799	0.378406	3.06017	0.0022121	0.0190666	UP		XM_003533443.4	24.2497	3.89421	0.750332	5.18999	2.1e-07	1.35e-06	UP
XR_001386062.3	18.0982	5.52181	1.24092	4.44976	8.6e-06	5.3e-05	UP		XM_003526825.5	9.13234	3.36013	1.14609	2.93182	0.0033698	0.0191876	UP		XM_003517379.5	85.1371	-1.20449	0.393714	-3.05931	0.00221848	0.0191104	DOWN		XM_003538117.5	12.224	7.17465	1.38578	5.17732	2.25e-07	1.44e-06	UP
XM_014775315.3	11.3632	6.7169	1.50972	4.4491	8.62e-06	5.31e-05	UP		XM_006596465.4	9.17164	2.65761	0.906466	2.93183	0.00336969	0.0191876	UP		XM_014762800.3	71.2765	-1.11765	0.365569	-3.05729	0.00223352	0.0191863	DOWN		XM_003552834.5	21.905	6.14163	1.19046	5.15905	2.48e-07	1.58e-06	UP
XR_003263294.1	10.5305	6.60485	1.48888	4.43611	9.16e-06	5.62e-05	UP		XM_041010017.1	3.9474	5.09945	1.74119	2.92871	0.00340369	0.0193491	UP		NM_001317618.2	105.084	1.04365	0.341539	3.05572	0.00224519	0.0192489	UP		XM_003541832.4	14.2825	7.39809	1.43799	5.14474	2.68e-07	1.69e-06	UP
XM_003528616.5	10.9877	6.66685	1.50393	4.43296	9.29e-06	5.7e-05	UP		XM_006575586.4	3.61719	4.97309	1.69942	2.92634	0.00342974	0.0194675	UP		XM_003538005.5	55.1564	-1.44417	0.47333	-3.05108	0.00228018	0.0194923	DOWN		XM_006596239.4	13.6378	-7.1229	1.38487	-5.14337	2.7e-07	1.7e-06	DOWN
NM_001353375.1	25.652	-6.536	1.47469	-4.43212	9.33e-06	5.72e-05	DOWN		NM_001249926.2	7.38197	-3.01571	1.03122	-2.9244	0.00345117	0.0195664	DOWN		XR_005887666.1	73.6093	-1.16032	0.382282	-3.03524	0.00240347	0.0203568	DOWN		XM_003545660.3	21.2682	-4.80656	0.935283	-5.13915	2.76e-07	1.74e-06	DOWN
XM_006587541.3	10.9246	6.65574	1.50178	4.43189	9.34e-06	5.72e-05	UP		XM_003541966.5	2.997	-5.38491	1.84284	-2.92208	0.00347705	0.0196968	DOWN		NM_001254538.2	68.6071	-1.25354	0.414304	-3.02565	0.00248096	0.0208591	DOWN		XR_003265054.1	12.7917	-7.03273	1.36884	-5.13774	2.78e-07	1.75e-06	DOWN
XM_014769423.3	11.3617	6.71758	1.52569	4.40299	1.07e-05	6.49e-05	UP		XM_026128341.2	2.99246	-5.38298	1.84303	-2.92072	0.00349221	0.0197502	DOWN		NM_001317682.2	145.538	-1.09362	0.362816	-3.01427	0.00257598	0.0214771	DOWN		XM_003543475.5	12.7885	7.24377	1.41057	5.13537	2.82e-07	1.77e-06	UP
XM_014766244.1	10.5649	6.61177	1.50276	4.39975	1.08e-05	6.58e-05	UP		LOC113000452	2.99246	-5.38298	1.84303	-2.92072	0.00349221	0.0197502	DOWN		XM_003528454.5	77.4446	-1.28138	0.425181	-3.01373	0.00258056	0.0214997	DOWN		XR_003267819.2	15.5249	-7.30927	1.4273	-5.12104	3.04e-07	1.91e-06	DOWN
NM_001254386.2	14.626	-5.73865	1.30476	-4.39825	1.09e-05	6.62e-05	DOWN		XR_005892203.1	2.87795	-5.33494	1.82921	-2.91652	0.00353954	0.0199583	DOWN		XM_014764549.2	103.426	1.03185	0.34323	3.00629	0.00264458	0.0219568	UP		NM_001251725.2	11.6018	7.10297	1.38797	5.11753	3.1e-07	1.94e-06	UP
XM_014767558.2	29.0898	-4.24045	0.966693	-4.38656	1.15e-05	6.95e-05	DOWN		XM_003543678.4	8.12758	-2.84832	0.978993	-2.90943	0.00362083	0.0203396	DOWN		XM_006604726.4	171.382	1.00927	0.335942	3.00429	0.00266204	0.0220743	UP		NM_001317564.2	13.5365	-7.1131	1.392	-5.11	3.22e-07	2.02e-06	DOWN
NM_001248752.2	14.6081	6.09598	1.39	4.38559	1.16e-05	6.98e-05	UP		XM_026123990.2	3.57341	4.95197	1.70516	2.90411	0.00368293	0.0206394	UP		XM_003550219.5	120.282	-1.28523	0.427906	-3.00353	0.0026687	0.0221034	DOWN		XM_026128143.2	21.3225	6.10025	1.19433	5.10767	3.26e-07	2.04e-06	UP
XM_003553560.5	27.5009	-3.8863	0.886175	-4.38548	1.16e-05	6.98e-05	DOWN		XM_006601626.3	4.02304	-5.8068	2.00304	-2.89899	0.00374361	0.0209229	DOWN		NM_001254275.2	169.322	1.02345	0.340956	3.0017	0.00268475	0.0221985	UP		XM_006579821.3	30.3982	4.57439	0.89572	5.10694	3.27e-07	2.05e-06	UP
XM_003540286.4	18.8276	3.93014	0.897738	4.37783	1.2e-05	7.21e-05	UP		XM_003556813.4	7.48223	4.10954	1.41952	2.89502	0.00379138	0.0211312	UP		XM_041010121.1	222.404	-1.02378	0.342856	-2.98604	0.00282617	0.0231262	DOWN		XM_003553693.5	12.8121	-7.03318	1.38233	-5.0879	3.62e-07	2.26e-06	DOWN
XM_003535391.3	19.6423	4.63189	1.05897	4.37398	1.22e-05	7.33e-05	UP		NM_001254145.2	3.51973	4.93249	1.70509	2.89281	0.00381818	0.021253	UP		XR_005890661.1	66.52	1.19643	0.400815	2.98499	0.00283583	0.0231871	UP		XM_041006860.1	11.5553	7.09533	1.3968	5.07971	3.78e-07	2.35e-06	UP
XM_041010223.1	22.8413	-3.73087	0.853095	-4.37334	1.22e-05	7.35e-05	DOWN		XM_041009198.1	7.94088	-2.76888	0.95766	-2.8913	0.00383653	0.0213343	DOWN		XM_003519321.5	76.4984	1.18672	0.39855	2.9776	0.00290515	0.0236377	UP		XM_014777798.2	19.1271	5.35989	1.05651	5.07322	3.91e-07	2.43e-06	UP
NM_001370950.1	37.2263	3.67548	0.842097	4.36467	1.27e-05	7.62e-05	UP		XM_014771709.3	13.2746	2.85689	0.988204	2.89099	0.00384029	0.0213482	UP		XM_003526268.5	46.692	-1.48377	0.501042	-2.96137	0.0030627	0.0247616	DOWN		XM_003516406.5	19.5831	4.363	0.86018	5.07219	3.93e-07	2.44e-06	UP
XM_026125883.2	17.8601	5.48628	1.25728	4.36359	1.28e-05	7.66e-05	UP		XM_006592288.4	6.93307	-3.06762	1.06408	-2.88289	0.00394045	0.0218306	DOWN		XM_014777112.3	111.551	1.35673	0.458343	2.96008	0.00307555	0.0248567	UP		XM_003545036.5	19.6129	-4.16423	0.821352	-5.06997	3.98e-07	2.47e-06	DOWN
XM_006595175.1	10.3082	6.57615	1.50786	4.36125	1.29e-05	7.73e-05	UP		LOC121175185	5.12765	4.45694	1.54618	2.88256	0.00394463	0.0218502	UP		XR_001388615.3	40.3999	1.41551	0.478493	2.95826	0.00309376	0.0249775	UP		LOC100813807	19.9048	4.35554	0.860214	5.06332	4.12e-07	2.55e-06	UP
XM_006592781.4	10.2468	6.56421	1.50547	4.36024	1.3e-05	7.76e-05	UP		XR_003266497.2	11.6774	2.58581	0.898006	2.87951	0.00398298	0.022027	UP		XM_006589571.4	78.3995	-1.07525	0.363537	-2.95774	0.00309903	0.0250025	DOWN		XM_003549420.5	33.6426	3.88261	0.76703	5.06187	4.15e-07	2.57e-06	UP
XM_003527950.2	10.7055	6.62714	1.52263	4.35244	1.35e-05	8.02e-05	UP		XM_003517119.4	7.8872	3.05268	1.06081	2.87769	0.00400604	0.0221224	UP		XM_041009758.1	57.7259	1.47808	0.500996	2.95028	0.00317487	0.0254533	UP		NM_001254386.2	13.1957	-7.07663	1.39927	-5.05735	4.25e-07	2.63e-06	DOWN
NM_001254081.2	16.7594	5.40788	1.24667	4.33784	1.44e-05	8.53e-05	UP		LOC100781681	6.95408	-3.67528	1.27719	-2.87762	0.00400688	0.0221235	DOWN		XM_003519768.4	290.135	-2.20909	0.749017	-2.94932	0.00318478	0.025506	DOWN		NM_001249599.1	22.2112	-4.95945	0.980651	-5.0573	4.25e-07	2.63e-06	DOWN
XM_003552834.5	9.998	6.52973	1.50683	4.33341	1.47e-05	8.69e-05	UP		NM_001257274.1	4.1009	-5.83282	2.02845	-2.8755	0.00403383	0.02224	DOWN		XM_003517804.5	125.716	1.52957	0.519427	2.94473	0.00323233	0.0258148	UP		LOC100786525	13.4564	7.30978	1.44623	5.05438	4.32e-07	2.67e-06	UP
XM_026124515.2	19.0316	3.94929	0.911786	4.33138	1.48e-05	8.76e-05	UP		XR_005891209.1	3.74097	-5.71783	1.99444	-2.86688	0.00414536	0.0227487	DOWN		XM_041014240.1	75.544	-1.37708	0.469749	-2.93152	0.00337313	0.0266885	DOWN		LOC100790132	12.4218	-6.98943	1.38439	-5.04873	4.45e-07	2.74e-06	DOWN
NM_001250779.3	21.1754	3.67648	0.849092	4.3299	1.49e-05	8.82e-05	UP		LOC100812571	7.63038	-3.3903	1.18381	-2.86389	0.00418471	0.0229423	DOWN		XM_003528137.5	47.9456	1.28729	0.4395	2.92899	0.00340067	0.0268509	UP		XM_003545147.4	20.3675	-3.98632	0.789848	-5.04694	4.49e-07	2.77e-06	DOWN
NM_001251617.1	10.0048	6.5321	1.51029	4.32506	1.52e-05	9e-05	UP		XM_003547143.1	14.7616	2.24821	0.785949	2.8605	0.00422976	0.023161	UP		XM_006589284.4	106.144	-1.13903	0.389574	-2.92379	0.003458	0.02721	DOWN		LOC100790596	18.2709	4.86328	0.965567	5.03671	4.74e-07	2.91e-06	UP
LOC100801979	10.0932	6.54377	1.51309	4.32477	1.53e-05	9.02e-05	UP		XM_003523264.5	6.6949	3.84776	1.34642	2.85777	0.00426625	0.0233223	UP		XM_003528140.5	60.8255	-1.52967	0.523443	-2.92232	0.00347433	0.0273104	DOWN		XM_006578961.1	12.6011	7.22072	1.43619	5.02769	4.96e-07	3.04e-06	UP
XM_026124937.2	10.2405	6.56721	1.52102	4.31765	1.58e-05	9.3e-05	UP		XM_003551432.5	3.43063	4.88847	1.71096	2.85715	0.00427457	0.0233529	UP		XM_003523252.5	118.371	-1.03596	0.354593	-2.92155	0.00348295	0.02735	DOWN		XM_003540517.4	18.4195	-4.03291	0.803294	-5.02046	5.15e-07	3.16e-06	DOWN
XM_041016290.1	25.91	4.32743	1.00249	4.3167	1.58e-05	9.34e-05	UP		XM_014765841.2	14.2947	-2.232	0.781984	-2.85427	0.00431354	0.0235208	DOWN		NM_001251286.3	57.3078	-1.55772	0.533673	-2.91887	0.00351303	0.0275204	DOWN		XM_026123990.2	12.3171	-6.9767	1.38973	-5.02019	5.16e-07	3.16e-06	DOWN
LOC100782889	16.9186	4.05343	0.941565	4.305	1.67e-05	9.79e-05	UP		XM_003555464.3	3.50235	4.92578	1.72835	2.85	0.00437193	0.0237937	UP		XM_003538704.5	143.817	-1.18171	0.405045	-2.91749	0.00352865	0.0276239	DOWN		XM_003527452.5	20.5869	-3.801	0.757677	-5.01664	5.26e-07	3.21e-06	DOWN
NM_001370696.1	14.7629	-5.75771	1.33814	-4.30276	1.69e-05	9.88e-05	DOWN		LOC100780936	2.83902	-5.31801	1.8666	-2.84903	0.00438526	0.0238549	DOWN		XM_014761895.3	60.6587	1.2128	0.415843	2.91649	0.00353996	0.0276935	UP		NM_001255303.2	18.5465	5.90135	1.17667	5.0153	5.3e-07	3.24e-06	UP
XR_005892372.1	9.56467	-6.96513	1.61997	-4.29953	1.71e-05	0.000100103	DOWN		XM_026127080.2	3.48343	4.91914	1.72726	2.84795	0.00440013	0.0239266	UP		NM_001255014.2	130.171	-1.45474	0.499282	-2.91367	0.00357213	0.0278408	DOWN		XM_006579877.3	22.3259	3.94697	0.788074	5.00838	5.49e-07	3.35e-06	UP
XM_003552192.5	33.1621	3.77918	0.88028	4.29315	1.76e-05	0.000102766	UP		NM_001249149.2	3.44801	4.89528	1.72072	2.8449	0.00444255	0.024109	UP		XM_003531074.5	91.2209	-1.30831	0.44974	-2.90904	0.00362541	0.0281625	DOWN		XR_001383873.3	17.2438	4.77113	0.953204	5.00537	5.58e-07	3.4e-06	UP
LOC100810479	10.2681	6.57185	1.53639	4.27746	1.89e-05	0.000109802	UP		XM_006602007.4	3.44801	4.89528	1.72072	2.8449	0.00444255	0.024109	UP		XM_003519429.5	60.9489	1.25014	0.429918	2.90786	0.00363912	0.0282287	UP		XM_006593280.4	10.9563	7.01944	1.4041	4.99926	5.76e-07	3.5e-06	UP
XM_003531536.5	29.9585	-3.47645	0.815292	-4.26406	2.01e-05	0.000116217	DOWN		XM_003554816.4	10.016	2.59726	0.913697	2.84258	0.00447503	0.0242776	UP		XM_003541344.3	40.7296	-2.24823	0.773617	-2.90612	0.0036594	0.0283381	DOWN		XM_006574747.4	18.4198	-6.58145	1.31839	-4.99203	5.97e-07	3.63e-06	DOWN
XM_003517435.4	25.1125	3.61735	0.849302	4.2592	2.05e-05	0.000118574	UP		XM_003543369.5	7.63181	3.05972	1.0787	2.8365	0.00456115	0.0246745	UP		NM_001251263.2	104.328	-1.33872	0.461896	-2.89833	0.00375158	0.0289154	DOWN		NM_001317591.2	11.6118	-6.89263	1.38409	-4.97989	6.36e-07	3.85e-06	DOWN
XM_003516406.5	18.2353	3.89478	0.914968	4.25674	2.07e-05	0.000119787	UP		NR_126710.1	11.6979	2.64251	0.932084	2.83506	0.00458177	0.0247665	UP		XM_003517314.4	59.7556	-1.86721	0.648386	-2.87978	0.00397954	0.0303808	DOWN		XM_003519158.5	16.4345	6.62643	1.33297	4.97117	6.65e-07	4.01e-06	UP
XM_041004901.1	14.6584	-5.74328	1.34953	-4.25577	2.08e-05	0.00012025	DOWN		LOC100811529	3.34142	4.85444	1.71341	2.83321	0.00460838	0.0248985	UP		XM_014763368.3	45.7412	-1.47912	0.517231	-2.85969	0.00424051	0.0320278	DOWN		XM_026124509.1	20.3543	-5.83992	1.17521	-4.96925	6.72e-07	4.05e-06	DOWN
XM_003523777.5	10.2528	-7.06141	1.66254	-4.24736	2.16e-05	0.00012436	DOWN		XM_006600180.4	3.33273	4.851	1.71339	2.83123	0.004637	0.0250413	UP		XM_003555333.5	116.152	-1.30625	0.458984	-2.84597	0.00442762	0.0331249	DOWN		XM_006589183.4	18.4935	5.88086	1.18367	4.96833	6.75e-07	4.07e-06	UP
XM_003535751.4	16.4034	-4.54931	1.07168	-4.24501	2.19e-05	0.00012548	DOWN		XR_415358.3	18.1738	2.22078	0.784908	2.82935	0.00466421	0.0251564	UP		XM_003545822.4	64.0606	1.0577	0.371846	2.84445	0.00444885	0.0332296	UP		XM_006586328.4	12.7807	-7.03151	1.41595	-4.96592	6.84e-07	4.12e-06	DOWN
NM_001250203.3	14.2716	-5.67366	1.33792	-4.24066	2.23e-05	0.000127795	DOWN		XM_003525471.5	10.9767	2.53552	0.896428	2.82848	0.00467704	0.0252137	UP		XR_003263244.1	39.3779	2.2351	0.787009	2.83999	0.00451147	0.0335599	UP		XM_003550543.4	18.9359	-4.7208	0.953179	-4.9527	7.32e-07	4.39e-06	DOWN
LOC113001436	10.2305	6.56103	1.5504	4.23184	2.32e-05	0.000132428	UP		LOC121175117	7.38058	-3.15566	1.11652	-2.82633	0.00470848	0.0253553	DOWN		LOC112999233	163.224	-1.17303	0.415114	-2.82579	0.00471643	0.0347867	DOWN		XM_003539296.4	19.2507	3.87681	0.783697	4.94683	7.54e-07	4.51e-06	UP
NM_001317716.2	8.80076	-6.84251	1.61722	-4.23104	2.33e-05	0.000132838	DOWN		XM_014768580.3	9.14289	2.70387	0.958756	2.82018	0.00479964	0.0257692	UP		XM_003525492.5	42.3817	-2.17555	0.770524	-2.82347	0.0047507	0.0349833	DOWN		XM_014772358.2	11.5376	-6.88427	1.39388	-4.93894	7.85e-07	4.69e-06	DOWN
NM_001254222.2	13.2849	5.9576	1.41031	4.22433	2.4e-05	0.00013663	UP		XM_014764780.1	8.49089	-2.6622	0.946299	-2.81327	0.004904	0.0262595	DOWN		XR_003263943.2	50.2992	1.31283	0.465592	2.8197	0.00480684	0.0353286	UP		XM_041007519.1	20.8157	6.07475	1.2306	4.93643	7.96e-07	4.75e-06	UP
XM_003522160.4	63.1428	3.47453	0.824119	4.21605	2.49e-05	0.000141418	UP		XM_003539512.5	6.08209	3.78353	1.34636	2.8102	0.00495111	0.0264745	UP		NM_001249913.2	74.1751	-1.32517	0.471675	-2.8095	0.00496182	0.0361781	DOWN		XM_003541838.5	11.3366	-6.85765	1.39012	-4.93315	8.09e-07	4.83e-06	DOWN
XM_003541832.4	9.35071	6.43274	1.52825	4.20921	2.56e-05	0.000145487	UP		LOC121172698	3.32327	4.84751	1.72736	2.80632	0.00501115	0.0267587	UP		NM_001254348.3	41.3486	-1.3073	0.465374	-2.80913	0.00496758	0.0362086	DOWN		XM_003534419.4	20.9381	-4.2689	0.866254	-4.928	8.31e-07	4.95e-06	DOWN
XM_003545660.3	11.284	-7.20624	1.7155	-4.20066	2.66e-05	0.000150601	DOWN		XM_006601078.4	8.97184	3.19013	1.13704	2.80564	0.00502163	0.0268097	UP		XM_006606864.4	86.2312	1.05459	0.375761	2.80654	0.00500767	0.0364545	UP		XM_003538862.4	15.7456	6.56568	1.33319	4.9248	8.44e-07	5.03e-06	UP
XM_006601136.4	15.8855	5.32984	1.26903	4.19993	2.67e-05	0.000151048	UP		XM_014775599.3	2.75598	-5.26582	1.87747	-2.80474	0.00503568	0.0268749	DOWN		XR_416051.4	55.6576	1.37461	0.490844	2.80051	0.00510217	0.0369782	UP		XM_006591672.3	18.4025	4.23986	0.861684	4.92044	8.64e-07	5.13e-06	UP
XM_006572854.3	8.90719	-6.85883	1.63344	-4.19901	2.68e-05	0.000151624	DOWN		XM_003547773.5	9.37149	2.41587	0.861422	2.80451	0.00503931	0.0268789	UP		XM_003546708.5	52.0455	-1.37884	0.492939	-2.79717	0.0051552	0.0372098	DOWN		LOC102668074	21.9143	4.54204	0.923335	4.91917	8.69e-07	5.17e-06	UP
NM_001251229.1	13.6473	-5.64287	1.34535	-4.19435	2.74e-05	0.000154678	DOWN		XM_003554554.5	8.0263	3.04305	1.08688	2.7998	0.00511342	0.0272022	UP		XM_041011113.1	74.8233	1.0385	0.371449	2.7958	0.00517712	0.0373094	UP		XM_003522762.5	11.8536	7.131	1.44996	4.91807	8.74e-07	5.19e-06	UP
NM_001317495.1	15.8302	5.30573	1.26739	4.18634	2.83e-05	0.000160002	UP		NM_001249155.3	6.35633	3.76892	1.35032	2.79113	0.00525249	0.0277909	UP		LOC112999366	73.451	-1.04394	0.373902	-2.79201	0.0052381	0.037573	DOWN		XM_003539674.4	11.2881	-6.85209	1.39405	-4.91524	8.87e-07	5.27e-06	DOWN
XM_003540550.3	10.0998	6.54501	1.56417	4.18432	2.86e-05	0.000161326	UP		NM_001251387.1	6.23119	-3.42314	1.22721	-2.78937	0.00528115	0.0279096	DOWN		XM_003543198.5	55.2135	1.41108	0.505731	2.79018	0.00526794	0.0377388	UP		XM_003516328.5	18.8448	-4.66805	0.950366	-4.91184	9.02e-07	5.35e-06	DOWN
LOC100783600	20.4456	4.65512	1.11397	4.17885	2.93e-05	0.000165016	UP		XM_003526525.5	4.79727	-4.20027	1.50967	-2.78224	0.00539848	0.0283835	DOWN		XM_003517997.5	286.837	-1.00788	0.361289	-2.78969	0.00527589	0.0377839	DOWN		XM_026129394.2	17.3801	4.43383	0.903889	4.90528	9.33e-07	5.53e-06	UP
XM_003543475.5	9.23656	6.4148	1.53596	4.1764	2.96e-05	0.000166639	UP		XM_014775699.3	10.0095	2.33179	0.838142	2.78209	0.00540102	0.0283866	UP		XM_003519245.5	192.069	-1.12996	0.405328	-2.78776	0.00530737	0.0379266	DOWN		XM_003537693.4	17.4209	5.81693	1.18812	4.89592	9.78e-07	5.79e-06	UP
XM_041007519.1	16.1099	5.32944	1.27884	4.16739	3.08e-05	0.000172835	UP		XM_006586730.4	10.3366	2.59601	0.933433	2.78114	0.00541688	0.0284524	UP		XM_003537132.5	52.9335	-1.68464	0.604431	-2.78715	0.00531735	0.037986	DOWN		LOC121175262	18.0122	-6.54989	1.33823	-4.89443	9.86e-07	5.83e-06	DOWN
XR_001384942.2	193.777	4.74715	1.14063	4.16186	3.16e-05	0.000176736	UP		XM_014778545.3	9.11123	-2.52985	0.90997	-2.78015	0.00543341	0.0285146	DOWN		XM_014771059.3	109.082	-1.33823	0.48118	-2.78115	0.00541673	0.0385639	DOWN		XM_003541500.4	12.4569	-6.99191	1.43004	-4.88931	1.01e-06	5.97e-06	DOWN
XM_006604351.2	22.8185	-4.58681	1.10367	-4.15596	3.24e-05	0.000180833	DOWN		XM_003549126.5	9.26902	-2.49528	0.898369	-2.77757	0.00547677	0.0287026	DOWN		XM_014764203.3	62.6432	-1.09503	0.394573	-2.77523	0.00551627	0.0390908	DOWN		XM_041008583.1	10.9873	-6.81305	1.39616	-4.87986	1.06e-06	6.26e-06	DOWN
NM_001370705.1	21.4829	-3.66579	0.882307	-4.15477	3.26e-05	0.00018163	DOWN		LOC100811034	3.23527	4.80664	1.73119	2.7765	0.00549474	0.0287714	UP		NM_001253115.2	40.9382	1.27697	0.460781	2.77132	0.00558289	0.0394746	UP		XM_003551853.5	11.013	-6.8161	1.39679	-4.87984	1.06e-06	6.26e-06	DOWN
XM_003540873.5	22.0721	-4.59144	1.10667	-4.14886	3.34e-05	0.000185819	DOWN		XM_003546985.5	3.69572	-5.69443	2.05104	-2.77636	0.00549718	0.0287743	DOWN		XM_003534672.5	194.53	-1.03752	0.375612	-2.76221	0.00574115	0.0403357	DOWN		XM_006576676.4	19.1723	-5.74937	1.18159	-4.86579	1.14e-06	6.7e-06	DOWN
NM_001250920.1	74.7028	3.34546	0.806461	4.14832	3.35e-05	0.000186128	UP		XM_003529675.4	3.52776	4.92607	1.77688	2.77232	0.00556591	0.0290408	UP		XR_001383914.3	43.0788	1.64897	0.597423	2.76014	0.0057776	0.0405174	UP		LOC100795493	16.4471	4.07833	0.842023	4.84349	1.28e-06	7.45e-06	UP
NM_001252980.2	14.5406	4.13509	0.997837	4.14405	3.41e-05	0.00018943	UP		XM_003530474.5	9.88916	-2.3596	0.851425	-2.77136	0.00558229	0.0291029	DOWN		LOC100789440	103.034	1.1323	0.410429	2.75883	0.00580091	0.0406187	UP		XM_003530120.5	18.8551	-5.72914	1.1831	-4.84249	1.28e-06	7.49e-06	DOWN
XM_006595328.1	19.4872	4.28948	1.03607	4.14014	3.47e-05	0.000192412	UP		XR_005887585.1	8.30273	3.20521	1.15755	2.76895	0.00562368	0.0292842	UP		XM_003529529.5	113.297	1.21822	0.442168	2.7551	0.00586747	0.0410054	UP		XM_041017800.1	102.931	-5.45293	1.12764	-4.83572	1.33e-06	7.73e-06	DOWN
NM_001360398.1	14.4735	-4.61608	1.1168	-4.13329	3.58e-05	0.000197923	DOWN		XM_003543721.5	7.75966	-3.8828	1.40296	-2.76757	0.00564764	0.0293866	DOWN		XM_014779435.3	95.2768	1.0205	0.370412	2.75503	0.00586863	0.0410054	UP		NM_001353415.1	10.9236	-6.80542	1.41046	-4.82497	1.4e-06	8.14e-06	DOWN
NM_001250520.2	41.0656	3.39917	0.82328	4.12882	3.65e-05	0.000201559	UP		XM_041018328.1	10.0511	-2.21361	0.800386	-2.76568	0.00568045	0.0295349	DOWN		XR_005887662.1	56.3082	-1.6607	0.605207	-2.74402	0.00606926	0.0421379	DOWN		NM_001248055.3	21.8811	-3.79739	0.794409	-4.78014	1.75e-06	1.01e-05	DOWN
NM_001249058.2	20.1972	3.82827	0.927682	4.1267	3.68e-05	0.000203135	UP		NM_001255199.3	2.8413	-5.3185	1.92557	-2.76204	0.00574412	0.0298206	DOWN		XM_003546016.5	56.6367	1.27399	0.465845	2.73479	0.00624203	0.0430768	UP		LOC121173754	16.8266	4.73318	0.990867	4.7768	1.78e-06	1.02e-05	UP
XR_005886393.1	8.95129	6.36953	1.54429	4.12455	3.71e-05	0.000204907	UP		XM_041012889.1	5.68597	-4.40434	1.59477	-2.76173	0.0057496	0.02984	DOWN		LOC102664575	68.2595	-1.01541	0.372446	-2.72632	0.00640445	0.0439072	DOWN		XM_014761976.3	17.6496	4.77374	1.00049	4.77139	1.83e-06	1.05e-05	UP
XM_003521528.5	30.7009	-3.61174	0.875731	-4.12426	3.72e-05	0.000205105	DOWN		XR_003268056.1	9.71577	-3.04358	1.10212	-2.76156	0.00575253	0.0298507	DOWN		XM_003535932.4	82.7053	-1.20751	0.443794	-2.72088	0.00651079	0.0445166	DOWN		XM_006597330.4	16.1553	5.68374	1.19174	4.76929	1.85e-06	1.06e-05	UP
XM_006606852.4	27.5207	-3.46911	0.841751	-4.1213	3.77e-05	0.000207526	DOWN		XM_003544348.5	6.44543	3.79142	1.37395	2.7595	0.00578898	0.0300171	UP		XM_003544173.5	64.2431	-1.11882	0.411808	-2.71684	0.0065908	0.0448632	DOWN		XM_003521602.5	9.54319	6.82027	1.43149	4.76446	1.89e-06	1.08e-05	UP
XM_003539532.5	14.0227	-4.58663	1.11341	-4.11944	3.8e-05	0.000209076	DOWN		XM_014769218.3	3.19029	4.78874	1.7371	2.75675	0.00583793	0.0302343	UP		XM_003543574.4	51.7266	1.40412	0.517415	2.71372	0.00665316	0.0451938	UP		XM_003555435.4	18.1523	-4.00612	0.841415	-4.76118	1.92e-06	1.1e-05	DOWN
NM_001358009.1	22.1815	-6.36772	1.54891	-4.1111	3.94e-05	0.00021616	DOWN		XM_014762127.3	12.0337	2.2767	0.826369	2.75507	0.00586795	0.0303393	UP		NM_001255797.2	41.9622	-1.31	0.482872	-2.71294	0.00666888	0.0452411	DOWN		LOC100810045	16.9092	-4.50076	0.945377	-4.76081	1.93e-06	1.1e-05	DOWN
XM_003541345.5	248.937	4.93936	1.20282	4.10649	4.02e-05	0.000220278	UP		XM_006595323.1	3.84913	-4.73482	1.71949	-2.75362	0.00589394	0.0304507	DOWN		XM_006596615.1	70.0499	-1.03509	0.381661	-2.71206	0.00668671	0.0453278	DOWN		XM_041009238.1	17.4119	4.75404	0.998626	4.76058	1.93e-06	1.1e-05	UP
XM_003544764.5	193.59	4.79685	1.16959	4.1013	4.11e-05	0.00022507	UP		LOC100777672	11.1982	-2.28795	0.832286	-2.74899	0.00597791	0.030824	DOWN		NM_001364597.1	69.3693	-1.02959	0.381763	-2.69692	0.0069984	0.0470241	DOWN		NM_001370705.1	22.4368	-3.83329	0.805902	-4.75652	1.97e-06	1.12e-05	DOWN
LOC112997647	8.77811	6.34315	1.55254	4.08566	4.4e-05	0.000239462	UP		LOC100791486	3.55009	-5.62681	2.04945	-2.74553	0.0060414	0.0310905	DOWN		XM_003548436.5	98	-1.02037	0.378397	-2.69655	0.00700615	0.0470531	DOWN		XM_003544943.4	16.8386	-4.92207	1.0355	-4.75333	2e-06	1.14e-05	DOWN
XM_006582201.1	19.3364	-3.98588	0.97586	-4.08448	4.42e-05	0.000240605	DOWN		XM_003547158.5	3.55009	-5.62681	2.04945	-2.74553	0.0060414	0.0310905	DOWN		XM_003521039.4	62.9623	-1.07897	0.401912	-2.68459	0.00726193	0.0484403	DOWN		XM_003544385.5	19.9993	-5.7593	1.21217	-4.75123	2.02e-06	1.15e-05	DOWN
XM_003550943.5	127.992	4.57678	1.12106	4.08255	4.45e-05	0.000242464	UP		XM_006604663.4	6.11715	3.80252	1.38505	2.74541	0.00604347	0.0310965	UP		XM_003544570.5	58.233	1.11346	0.414903	2.68368	0.00728175	0.0485425	UP		XM_006592188.4	16.0134	5.68487	1.19767	4.74663	2.07e-06	1.18e-05	UP
XM_006577590.4	13.0165	-4.47671	1.09919	-4.07272	4.65e-05	0.000252575	DOWN		XM_041016265.1	3.23484	4.81232	1.7546	2.74268	0.00609394	0.0313105	UP		XM_003527243.4	44.0441	-1.21943	0.454476	-2.68316	0.0072929	0.0485708	DOWN		XM_006599126.4	16.7776	5.73398	1.20967	4.74011	2.14e-06	1.21e-05	UP
XM_014773727.3	17.0143	-3.78846	0.931678	-4.06628	4.78e-05	0.00025885	DOWN		NM_001317443.2	5.32695	-3.27251	1.19319	-2.74267	0.0060942	0.0313105	DOWN		XM_014767386.3	117.77	-1.41125	0.528397	-2.6708	0.00756697	0.0500554	DOWN		XM_003533621.5	20.3289	3.9409	0.83195	4.73695	2.17e-06	1.23e-05	UP
LOC100779168	13.6259	-3.71489	0.914991	-4.06003	4.91e-05	0.000265008	DOWN		XM_041010032.1	2.83497	-5.30178	1.93486	-2.74013	0.00614148	0.031525	DOWN		XR_001387680.3	50.9784	1.57774	0.590872	2.67018	0.00758098	0.0500941	UP		XM_003556802.5	10.0772	-6.68824	1.41247	-4.73514	2.19e-06	1.24e-05	DOWN
XM_026128577.2	16.6668	-3.43516	0.847368	-4.05392	5.04e-05	0.000271483	DOWN		XM_014762830.3	2.87844	-5.32132	1.94337	-2.73819	0.00617784	0.0316879	DOWN		LOC100815289	95.4694	-1.10089	0.412556	-2.66845	0.00762017	0.0503037	DOWN		XM_003520399.3	23.3899	-4.01242	0.847571	-4.73402	2.2e-06	1.25e-05	DOWN
XM_014763384.3	8.73248	6.3333	1.56268	4.05283	5.06e-05	0.000272602	UP		LOC100815567	3.62794	-5.65598	2.07063	-2.73153	0.00630417	0.0322009	DOWN		XM_014761746.3	71.9248	1.11838	0.419198	2.66791	0.00763255	0.050311	UP		XM_003542331.5	19.1156	-3.84152	0.812714	-4.72679	2.28e-06	1.29e-05	DOWN
XM_041006860.1	9.05503	6.3878	1.57625	4.05253	5.07e-05	0.00027289	UP		XM_041010448.1	3.6234	-5.65428	2.07093	-2.73031	0.00632739	0.0323047	DOWN		XM_014778265.3	45.3838	-1.23744	0.463996	-2.66692	0.00765503	0.0504177	DOWN		XM_014762489.3	10.4199	-6.73597	1.42574	-4.72455	2.31e-06	1.3e-05	DOWN
XM_003550543.4	19.3763	-3.36076	0.832594	-4.03649	5.43e-05	0.000290741	DOWN		XM_003532653.5	13.635	2.21139	0.810541	2.72829	0.00636646	0.032456	UP		NM_001280568.1	44.2675	-1.3242	0.49724	-2.66309	0.00774258	0.0508991	DOWN		LOC100782078	17.2733	-4.24837	0.899297	-4.72411	2.31e-06	1.3e-05	DOWN
XM_006582165.4	14.9325	5.24138	1.29983	4.03236	5.52e-05	0.000295725	UP		XM_003530892.5	9.57595	-2.73399	1.00232	-2.72766	0.00637854	0.0325031	DOWN		XM_006577619.1	74.3245	1.41893	0.533324	2.66054	0.00780158	0.0511774	UP		XM_003517119.4	17.4549	-4.55338	0.965548	-4.71585	2.41e-06	1.36e-05	DOWN
XM_003529408.5	16.5381	3.74562	0.93173	4.02008	5.82e-05	0.000310098	UP		XM_003532682.5	3.18203	4.77923	1.75415	2.72453	0.00643932	0.0327543	UP		LOC100793591	39.3455	1.62659	0.612435	2.65593	0.00790894	0.0516896	UP		XM_006590619.4	9.27931	6.77816	1.43762	4.71485	2.42e-06	1.36e-05	UP
LOC100784836	24.3525	-4.07555	1.01913	-3.99904	6.36e-05	0.000337127	DOWN		XM_006586328.4	3.42976	4.89826	1.79832	2.7238	0.0064536	0.0328172	UP		XM_006598816.4	80.7763	-1.24409	0.469081	-2.65218	0.00799737	0.0521044	DOWN		XM_041006945.1	10.181	-6.70369	1.42206	-4.71405	2.43e-06	1.37e-05	DOWN
LOC100797783	11.1056	-6.19858	1.55084	-3.99691	6.42e-05	0.000340019	DOWN		XM_003529982.4	12.792	2.42073	0.888992	2.723	0.00646914	0.0328767	UP		LOC102662871	49.9681	-1.28807	0.48604	-2.65013	0.00804609	0.052303	DOWN		XR_001384135.3	9.77258	6.85108	1.45715	4.7017	2.58e-06	1.45e-05	UP
XR_419644.4	19.633	-3.6771	0.920057	-3.9966	6.43e-05	0.000340419	DOWN		XR_001382883.2	11.872	-2.45151	0.900715	-2.72173	0.00649403	0.0329787	DOWN		XM_003531472.5	80.3242	-1.21883	0.461535	-2.64082	0.00827053	0.053384	DOWN		NM_001250880.2	16.7417	5.75342	1.22391	4.70085	2.59e-06	1.45e-05	UP
XM_006576294.4	178.685	4.5889	1.1504	3.98895	6.64e-05	0.000350886	UP		XM_003534051.5	5.94034	3.75213	1.37938	2.72016	0.00652511	0.033112	UP		LOC106794260	49.1339	1.37098	0.519887	2.63707	0.00836262	0.0538881	UP		XM_003553513.4	10.1129	6.90107	1.46983	4.69516	2.66e-06	1.49e-05	UP
XM_014763824.3	28.9836	-4.48983	1.12608	-3.98711	6.69e-05	0.000353459	DOWN		XM_014775547.3	3.1465	4.76458	1.75265	2.7185	0.0065579	0.033239	UP		XM_003553944.5	74.2024	-1.1368	0.431307	-2.63571	0.00839607	0.0540575	DOWN		XM_003530999.5	15.2443	-6.30835	1.34379	-4.69444	2.67e-06	1.5e-05	DOWN
NM_001249005.3	165.503	4.62236	1.16042	3.98335	6.8e-05	0.00035878	UP		XM_003544160.4	6.0568	-3.5087	1.29085	-2.71814	0.00656506	0.0332654	DOWN		XM_003538794.5	235.228	-1.07012	0.406534	-2.6323	0.00848093	0.0544663	DOWN		XM_003519538.5	18.7468	3.81953	0.813772	4.69362	2.68e-06	1.5e-05	UP
XM_003526219.5	8.74813	6.33972	1.59286	3.98007	6.89e-05	0.000363377	UP		XM_026125284.2	6.91132	-3.164	1.16573	-2.71417	0.00664427	0.0335873	DOWN		XM_003520207.5	57.6551	-1.35911	0.51675	-2.63012	0.00853554	0.0546947	DOWN		XM_003535277.5	15.4591	5.64044	1.20217	4.6919	2.71e-06	1.51e-05	UP
LOC100818500	8.21741	6.24653	1.56963	3.97962	6.9e-05	0.000364012	UP		XM_003547970.5	9.50588	-3.06856	1.13088	-2.71342	0.00665922	0.0336479	DOWN		XM_026127608.2	60.8868	1.17789	0.448557	2.62594	0.00864094	0.0551698	UP		XM_026125672.2	10.457	6.95828	1.48646	4.68111	2.85e-06	1.59e-05	UP
XM_003543721.5	19.3809	-5.14823	1.29554	-3.97383	7.07e-05	0.000372144	DOWN		XR_001386327.3	4.56767	-3.42847	1.26822	-2.70338	0.00686388	0.0345241	DOWN		XM_003550591.5	81.6941	1.2146	0.462802	2.62444	0.0086791	0.0552947	UP		XM_014771510.3	17.6551	4.17467	0.89197	4.68027	2.86e-06	1.59e-05	UP
XM_003552712.4	440.561	5.24133	1.31983	3.97121	7.15e-05	0.000375975	UP		XM_041011707.1	8.18008	3.17795	1.17743	2.69905	0.00695384	0.0349355	UP		XM_003523580.5	75.7086	-1.71566	0.654488	-2.62138	0.00875754	0.0556819	DOWN		NM_001255693.2	16.9616	-5.57356	1.19195	-4.67602	2.93e-06	1.63e-05	DOWN
XM_003522624.5	34.0397	3.66737	0.924877	3.96525	7.33e-05	0.000384565	UP		XM_003546366.5	3.25375	4.81924	1.78658	2.69746	0.00698708	0.0350459	UP		XM_006577861.4	84.3376	-1.02973	0.393086	-2.61961	0.00880296	0.0558779	DOWN		XM_003536636.5	9.26132	6.77571	1.44982	4.67348	2.96e-06	1.65e-05	UP
LOC100809179	9.05062	6.38351	1.60997	3.96498	7.34e-05	0.000384933	UP		XM_003543297.5	3.07468	4.73493	1.75552	2.69716	0.00699332	0.0350721	UP		XM_003530502.5	37.1523	1.69731	0.64963	2.61273	0.00898211	0.0567592	UP		NM_001317495.1	15.8552	5.04792	1.08128	4.66848	3.03e-06	1.68e-05	UP
XM_003520583.4	16.8488	3.77357	0.951964	3.96398	7.37e-05	0.000386375	UP		XM_003516456.5	3.0573	4.72746	1.75572	2.69261	0.00708946	0.0354815	UP		LOC100780116	58.3702	-1.22641	0.469559	-2.61183	0.00900592	0.0568517	DOWN		XM_006589531.3	9.74694	-6.64052	1.42301	-4.66654	3.06e-06	1.7e-05	DOWN
XM_003530120.5	29.2545	-3.50606	0.885847	-3.95786	7.56e-05	0.000395824	DOWN		XM_003541500.4	3.0573	4.72746	1.75572	2.69261	0.00708946	0.0354815	UP		NM_001249555.2	81.857	1.06517	0.407923	2.6112	0.00902262	0.0569415	UP		XM_003534604.5	16.8597	-4.54843	0.975816	-4.66116	3.14e-06	1.74e-05	DOWN
XM_014777632.3	14.1135	5.15828	1.30589	3.95001	7.81e-05	0.000407982	UP		LOC121173772	5.93585	-3.42085	1.27085	-2.69179	0.00710702	0.0355642	DOWN		XM_003554533.5	39.6918	1.29438	0.495891	2.61022	0.00904848	0.0570733	UP		XR_001383574.2	10.1399	6.91376	1.4836	4.66012	3.16e-06	1.75e-05	UP
XM_003520393.5	25.0601	-4.88567	1.23743	-3.94824	7.87e-05	0.000410637	DOWN		XM_006600522.4	7.24038	2.91028	1.0819	2.68996	0.00714605	0.0357177	UP		XM_014768578.3	38.9333	-1.66418	0.640692	-2.59748	0.00939109	0.058654	DOWN		XM_003543854.4	17.6088	-4.61402	0.990263	-4.65939	3.17e-06	1.75e-05	DOWN
NM_001354824.1	18.3683	-4.41355	1.11851	-3.94592	7.95e-05	0.0004142	DOWN		XM_003544367.5	4.66762	4.30482	1.6004	2.68984	0.00714855	0.035725	UP		XM_003542305.5	57.0704	-1.29985	0.50081	-2.59548	0.00944579	0.0589156	DOWN		XM_026124937.2	9.68564	6.84471	1.47092	4.65337	3.27e-06	1.8e-05	UP
XM_014768608.3	11.1427	5.69924	1.445	3.94411	8.01e-05	0.000417232	UP		XM_006588216.1	8.45695	-2.54604	0.947437	-2.6873	0.00720332	0.035962	DOWN		NM_001254138.2	63.1921	-1.13325	0.438596	-2.5838	0.00977184	0.0605318	DOWN		XM_041013702.1	17.9363	4.84658	1.04237	4.64959	3.33e-06	1.84e-05	UP
LOC113001472	8.1314	6.23225	1.58471	3.93274	8.4e-05	0.000435636	UP		XM_003531183.5	5.93991	3.75668	1.39805	2.68709	0.00720776	0.0359723	UP		NM_001317443.2	48.0062	1.28298	0.497788	2.57737	0.0099556	0.0614379	UP		XM_003520081.5	17.6661	-4.00715	0.862064	-4.64832	3.35e-06	1.85e-05	DOWN
XM_041013516.1	17.2703	3.574	0.909062	3.93152	8.44e-05	0.000437724	UP		XM_003519657.5	4.74563	4.3442	1.62153	2.67907	0.00738274	0.0366919	UP		NM_001358011.1	39.8113	-1.28899	0.500425	-2.57579	0.010001	0.0615479	DOWN		NR_157215.1	17.1547	-5.58952	1.20303	-4.64621	3.38e-06	1.86e-05	DOWN
XM_003550884.5	16.558	3.73626	0.950935	3.92904	8.53e-05	0.000441743	UP		XR_005889684.1	10.2795	2.90159	1.08315	2.67886	0.0073874	0.0367097	UP		XM_006596366.4	58.3772	-1.7141	0.665392	-2.57608	0.00999271	0.0615479	DOWN		XM_003532510.5	15.6872	-4.39287	0.945692	-4.64514	3.4e-06	1.87e-05	DOWN
LOC100816779	16.7332	3.76774	0.959949	3.92494	8.68e-05	0.00044834	UP		NM_001255467.2	12.2295	2.3402	0.873762	2.6783	0.0073996	0.0367436	UP		XM_003535429.5	70.9351	-1.05965	0.411855	-2.57288	0.0100857	0.0619473	DOWN		XM_003543956.5	19.121	-4.63239	0.997897	-4.64215	3.45e-06	1.9e-05	DOWN
XM_003538862.4	8.55963	6.30507	1.60651	3.9247	8.68e-05	0.000448717	UP		XM_003529821.4	3.09206	4.74237	1.77123	2.67745	0.00741848	0.0368001	UP		NM_001255290.1	118.452	-1.07584	0.418365	-2.57154	0.0101247	0.0620869	DOWN		LOC100789573	9.15037	6.76037	1.45998	4.63044	3.65e-06	2e-05	UP
NM_001353483.1	8.24855	6.25014	1.59256	3.9246	8.69e-05	0.000448845	UP		XM_006595932.4	7.7897	3.10273	1.15916	2.67672	0.00743472	0.0368486	UP		XM_003530377.5	55.0309	-1.09774	0.42706	-2.57045	0.0101566	0.0622228	DOWN		XM_003517692.5	15.994	-4.41754	0.954225	-4.62946	3.67e-06	2.01e-05	DOWN
XM_003526329.5	28.7196	-3.57336	0.91513	-3.90476	9.43e-05	0.000484077	DOWN		XM_041018242.1	2.52405	-5.14067	1.92061	-2.67657	0.0074379	0.036859	DOWN		XM_041010528.1	89.7333	-1.25142	0.488665	-2.56089	0.0104403	0.0634462	DOWN		XM_006588738.4	15.6873	-4.43552	0.959497	-4.62276	3.79e-06	2.07e-05	DOWN
XM_026123803.2	7.72867	-6.65373	1.70578	-3.90069	9.59e-05	0.000491956	DOWN		LOC100781160	9.21225	-2.65412	0.991783	-2.67611	0.0074482	0.0368887	DOWN		NM_001251237.3	105.823	-1.01418	0.397978	-2.54833	0.010824	0.0653404	DOWN		NM_001254392.2	16.9863	-5.57549	1.20786	-4.61599	3.91e-06	2.14e-05	DOWN
NM_001248238.3	7.97604	6.20639	1.59168	3.89927	9.65e-05	0.000494593	UP		LOC100789219	6.7829	-3.0282	1.13464	-2.66886	0.00761085	0.0375476	DOWN		XM_014770757.2	50.1646	-1.22062	0.479277	-2.54678	0.0108721	0.0655668	DOWN		XM_014765801.2	16.8398	-5.56379	1.20648	-4.61158	4e-06	2.18e-05	DOWN
XM_006602184.3	18.9073	-4.50161	1.16054	-3.8789	0.00010493	0.000534759	DOWN		NM_001364074.1	15.1834	2.68231	1.00685	2.66405	0.00772051	0.0379955	UP		XR_003266646.1	68.3333	-1.03724	0.407814	-2.54342	0.0109772	0.0660447	DOWN		NM_001317453.2	9.50603	-6.60349	1.43508	-4.60147	4.2e-06	2.28e-05	DOWN
XM_003528664.5	20.6567	-4.43162	1.14251	-3.87885	0.00010495	0.000534781	DOWN		XM_026124749.2	3.00406	4.69834	1.76611	2.66027	0.00780777	0.0383148	UP		XM_014777672.3	44.4021	-1.23579	0.488002	-2.53235	0.01133	0.067776	DOWN		NM_001251617.1	8.71557	6.69166	1.45538	4.59789	4.27e-06	2.32e-05	UP
XM_003549146.3	7.73082	6.15934	1.58887	3.87654	0.000105952	0.00053957	UP		XR_414364.2	9.52741	2.24681	0.845297	2.65802	0.00786022	0.0385225	UP		LOC100786242	67.9361	-1.14905	0.454471	-2.52832	0.0114611	0.0682934	DOWN		NM_001357596.1	9.83169	-6.65386	1.44737	-4.5972	4.28e-06	2.33e-05	DOWN
XM_003555308.5	13.4453	5.06659	1.3137	3.85672	0.000114918	0.000582591	UP		NM_001250358.1	9.61982	-2.40603	0.906054	-2.65551	0.00791891	0.0387614	DOWN		XM_041015926.1	55.8801	1.24875	0.494209	2.52677	0.0115118	0.068507	UP		XM_041010448.1	109.606	-5.13289	1.11841	-4.58944	4.44e-06	2.41e-05	DOWN
NM_001248858.1	11.4396	5.74353	1.48964	3.85564	0.000115427	0.000585006	UP		XM_003518459.2	3.05696	4.72133	1.78014	2.65223	0.00799629	0.0390441	UP		XM_003538168.5	47.3422	-1.19158	0.472459	-2.52209	0.0116661	0.0691918	DOWN		XM_026128785.2	16.3627	-5.46899	1.19436	-4.57902	4.67e-06	2.53e-05	DOWN
XM_003526330.4	32.6747	-4.23721	1.09941	-3.85406	0.000116175	0.000588625	DOWN		XM_003532439.5	3.05696	4.72133	1.78014	2.65223	0.00799629	0.0390441	UP		XM_003545982.5	63.4469	1.11886	0.444792	2.51547	0.0118873	0.0702497	UP		NM_001249849.2	24.5159	-4.08715	0.89365	-4.57354	4.8e-06	2.59e-05	DOWN
XM_026128785.2	12.6032	-4.41786	1.14735	-3.85048	0.000117887	0.000596604	DOWN		XM_006586793.4	6.59165	-2.92528	1.10423	-2.64915	0.00806942	0.0393227	DOWN		XM_006603619.4	64.936	1.14108	0.454357	2.51143	0.0120244	0.0708591	UP		XM_041017550.1	14.9139	5.56633	1.21836	4.56871	4.91e-06	2.65e-05	UP
XM_003520930.5	15.6506	3.66277	0.951776	3.84835	0.000118918	0.000601098	UP		XM_003540299.5	8.38072	-2.52667	0.953836	-2.64896	0.008074	0.0393338	DOWN		XM_003543590.5	43.3558	-1.42551	0.567949	-2.50992	0.0120758	0.0711435	DOWN		LOC100811832	9.17765	-6.55307	1.43451	-4.56816	4.92e-06	2.65e-05	DOWN
XM_006604662.4	18.6439	-3.69462	0.960816	-3.84529	0.00012041	0.000607694	DOWN		XM_006590976.3	7.68867	-2.65974	1.00548	-2.64524	0.0081633	0.0396841	DOWN		XM_041012175.1	56.5761	1.32036	0.52664	2.50714	0.0121711	0.0715766	UP		XM_003538274.5	9.15862	-6.55038	1.43405	-4.56777	4.93e-06	2.66e-05	DOWN
LOC102661403	13.4674	4.04454	1.05226	3.84366	0.000121211	0.000611562	UP		XM_014766268.2	21.1059	2.27507	0.860133	2.64502	0.0081685	0.0397037	UP		XM_006589613.4	36.8987	1.62793	0.649382	2.50689	0.0121797	0.0715905	UP		NM_001254370.2	16.9966	4.71211	1.03356	4.5591	5.14e-06	2.76e-05	UP
XM_003535492.5	11.2413	-4.25429	1.10825	-3.83875	0.000123662	0.000622938	DOWN		XM_006588278.3	5.11437	-4.29585	1.62731	-2.63984	0.0082945	0.0401793	DOWN		NM_001248028.1	62.1814	-1.25208	0.501075	-2.4988	0.0124615	0.0727512	DOWN		XM_003539675.5	20.7405	-4.26241	0.935344	-4.55705	5.19e-06	2.79e-05	DOWN
XM_003532232.5	17.8224	-4.12577	1.0749	-3.83829	0.000123892	0.000623825	DOWN		XM_003526902.5	12.3492	2.24341	0.8505	2.63776	0.00834565	0.0403928	UP		XM_006605351.4	187.042	-1.0796	0.433059	-2.49297	0.0126679	0.0736895	DOWN		XM_003524031.5	15.9659	-5.48486	1.20571	-4.54905	5.39e-06	2.89e-05	DOWN
XM_041006063.1	11.5088	-5.3578	1.39625	-3.83729	0.000124399	0.000625929	DOWN		XM_006586607.4	9.52907	2.63606	1.00103	2.63335	0.0084548	0.0408517	UP		NM_001250215.3	115.689	-1.07801	0.433963	-2.48411	0.0129875	0.0752215	DOWN		XM_006585703.4	16.7955	-4.53634	0.997542	-4.54752	5.43e-06	2.91e-05	DOWN
XM_003549087.3	8.86139	-6.85265	1.78754	-3.83355	0.000126305	0.000634785	DOWN		XM_003520996.5	10.1004	2.81152	1.06825	2.63189	0.00849102	0.0410094	UP		XM_003545578.5	67.1454	-3.10258	1.25604	-2.47013	0.0135064	0.0776777	DOWN		NM_001254350.2	16.7704	-5.55223	1.22259	-4.54138	5.59e-06	2.99e-05	DOWN
XM_026129589.2	7.82957	6.17485	1.61251	3.82935	0.000128482	0.000645076	UP		XM_003524021.5	11.6038	-2.31441	0.880972	-2.62711	0.00861146	0.0414566	DOWN		XM_006585447.4	40.3709	1.1868	0.481664	2.46396	0.0137413	0.0787132	UP		NM_001364647.1	9.52314	-6.6059	1.45631	-4.53606	5.73e-06	3.06e-05	DOWN
NM_001249711.2	14.9085	4.19515	1.09738	3.82287	0.000131906	0.000661191	UP		NM_001255045.2	7.43466	2.94927	1.12293	2.62642	0.00862887	0.0415287	UP		NM_001255429.2	87.3216	-1.01742	0.413273	-2.46186	0.013822	0.0790373	DOWN		XM_003544244.5	16.6343	-5.54861	1.22391	-4.53351	5.8e-06	3.1e-05	DOWN
NM_001249969.3	6.74349	-6.46265	1.69163	-3.82036	0.000133256	0.000667601	DOWN		XR_001383977.3	4.60087	-3.9774	1.51619	-2.62329	0.00870854	0.0418181	DOWN		NM_001250792.2	59.8717	-1.66913	0.678573	-2.45976	0.0139029	0.0792935	DOWN		XM_014766615.3	16.531	-3.86856	0.853968	-4.5301	5.9e-06	3.14e-05	DOWN
XM_006604998.4	12.4707	-5.51348	1.44436	-3.81725	0.00013495	0.0006757	DOWN		XM_014766058.3	6.06503	-2.77321	1.05818	-2.62074	0.00877396	0.0420615	DOWN		XR_005886859.1	61.0863	1.15599	0.470901	2.45486	0.0140941	0.0800349	UP		NM_001253317.3	15.9791	-4.46845	0.986761	-4.5284	5.94e-06	3.17e-05	DOWN
XM_003518076.5	16.1214	-3.47707	0.911364	-3.81523	0.000136054	0.000680446	DOWN		XM_003521853.4	6.82976	-2.9748	1.13928	-2.61112	0.00902472	0.0430166	DOWN		NM_001252807.2	67.7705	-1.41228	0.575789	-2.45278	0.0141759	0.0803604	DOWN		XM_003552373.5	8.96894	6.72867	1.48717	4.52449	6.05e-06	3.22e-05	UP
XM_003541304.4	7.48353	6.11208	1.6027	3.81362	0.000136947	0.000684615	UP		XM_006586291.1	11.2239	-3.11247	1.19498	-2.60463	0.00919746	0.0436531	DOWN		XM_003531119.5	75.4516	1.05241	0.429231	2.45185	0.0142125	0.080528	UP		XM_014769637.1	18.3957	4.03018	0.892446	4.51588	6.31e-06	3.35e-05	UP
XM_003549172.4	14.8303	3.8647	1.01466	3.80887	0.000139603	0.000696197	UP		XM_003546953.5	8.74879	2.2995	0.884722	2.59912	0.0093462	0.0442349	UP		XM_003521510.2	53.0486	-1.12953	0.46092	-2.45061	0.0142615	0.0807627	DOWN		NM_001353483.1	14.1337	5.51067	1.22608	4.49453	6.97e-06	3.68e-05	UP
XM_003541670.4	12.7814	4.9892	1.31004	3.80843	0.000139852	0.000697143	UP		NM_001317664.2	7.25657	4.05957	1.56217	2.59867	0.0093585	0.0442809	UP		LOC100804521	53.1847	1.02713	0.419653	2.44758	0.0143819	0.0812735	UP		XM_006605869.4	14.2954	5.50443	1.2284	4.48096	7.43e-06	3.92e-05	UP
NM_001356480.1	16.117	4.3003	1.13196	3.79898	0.000145291	0.00072188	UP		XM_003528693.5	9.52332	-2.34055	0.901077	-2.5975	0.00939055	0.0444202	DOWN		XM_003554313.5	102.713	1.20516	0.49291	2.44498	0.0144858	0.0817137	UP		XM_006588255.1	16.044	-5.49561	1.22778	-4.47607	7.6e-06	4e-05	DOWN
NM_001289210.2	12.8365	4.99734	1.31578	3.798	0.00014587	0.000724241	UP		XM_003541294.5	8.25785	-2.7416	1.05606	-2.59607	0.00942967	0.0445787	DOWN		XM_006580169.4	88.2965	1.11189	0.454813	2.44472	0.0144967	0.0817478	UP		XM_003537480.5	9.4609	-6.59719	1.47605	-4.46948	7.84e-06	4.11e-05	DOWN
XM_006605829.4	15.3603	3.63101	0.956367	3.79667	0.000146655	0.000727829	UP		XM_041007994.1	8.64154	-2.42534	0.934543	-2.59522	0.00945306	0.0446727	DOWN		XR_005891679.1	45.7542	1.32924	0.545468	2.43689	0.0148143	0.0830967	UP		XM_041017530.1	8.963	-6.51988	1.46161	-4.46075	8.17e-06	4.27e-05	DOWN
XM_006578518.3	20.3491	-4.17092	1.09863	-3.79648	0.000146763	0.000728158	DOWN		XM_003545752.5	3.14718	-5.46864	2.10805	-2.59417	0.00948206	0.0447727	DOWN		XR_001384465.2	54.4465	1.07965	0.443182	2.43612	0.0148456	0.083191	UP		XM_026123803.2	8.93674	-6.51376	1.46188	-4.45573	8.36e-06	4.37e-05	DOWN
XM_003538280.4	34.0129	-3.3538	0.885856	-3.78595	0.000153125	0.000757846	DOWN		XM_014765801.2	5.81465	3.71761	1.43328	2.59377	0.009493	0.044812	UP		XM_006591471.3	49.8221	-1.12342	0.461869	-2.43233	0.0150021	0.0837409	DOWN		XM_014766892.3	15.9235	-3.84627	0.863731	-4.45309	8.46e-06	4.42e-05	DOWN
NM_001255303.2	7.7344	6.15683	1.62746	3.7831	0.00015489	0.00076586	UP		XM_006579176.1	5.81692	3.71499	1.43285	2.59273	0.00952177	0.044923	UP		XM_003539165.5	39.7928	-1.3966	0.574512	-2.43093	0.0150599	0.0839743	DOWN		XM_006580067.4	8.77852	6.69512	1.50487	4.44898	8.63e-06	4.5e-05	UP
XR_005891060.1	23.8044	3.89488	1.02997	3.78156	0.000155847	0.000770485	UP		XM_003518163.5	8.59969	2.54565	0.982872	2.59001	0.00959725	0.0451733	UP		XM_003546551.5	90.7603	1.05887	0.436002	2.4286	0.0151572	0.0843985	UP		XM_006604663.4	15.6162	-5.45551	1.2268	-4.44695	8.71e-06	4.54e-05	DOWN
XM_041015413.1	15.9649	-3.71829	0.983377	-3.78114	0.000156112	0.000771644	DOWN		NM_001255145.2	4.21257	4.16206	1.60934	2.58619	0.00970443	0.0455463	UP		LOC100804394	54.498	1.38544	0.571081	2.42601	0.015266	0.0847607	UP		XR_005890242.1	16.5759	-4.52556	1.01905	-4.44097	8.96e-06	4.66e-05	DOWN
XM_003520207.5	20.1979	-3.99856	1.05808	-3.77905	0.000157425	0.000777844	DOWN		XR_418957.3	2.94246	4.67126	1.80945	2.58159	0.00983477	0.0460759	UP		XM_006605953.4	52.9278	1.20953	0.498551	2.42609	0.0152623	0.0847607	UP		XM_006595382.2	14.9264	4.19245	0.944334	4.43959	9.01e-06	4.69e-05	UP
XM_006604712.4	9.13719	-6.89521	1.82691	-3.77424	0.000160497	0.000791902	DOWN		XM_041011109.1	4.24695	-4.01464	1.55758	-2.57749	0.00995214	0.0465367	DOWN		XM_003516670.5	43.3726	-1.65114	0.681221	-2.42379	0.0153595	0.0851824	DOWN		XR_005889683.1	8.82013	-6.49422	1.46572	-4.43075	9.39e-06	4.86e-05	DOWN
XM_003533740.5	17.5635	4.09119	1.0851	3.77033	0.000163032	0.000802464	UP		XR_001389373.3	8.74159	2.58133	1.00159	2.57724	0.00995916	0.0465621	UP		XM_003542056.5	95.7469	1.01534	0.419684	2.4193	0.0155506	0.0858827	UP		XM_041005347.1	8.55066	6.66657	1.50514	4.4292	9.46e-06	4.89e-05	UP
XM_003531426.5	40.191	-3.93079	1.04474	-3.76244	0.000168265	0.000825323	DOWN		XM_003531807.5	6.09123	3.68565	1.43247	2.57294	0.0100837	0.0470364	UP		XM_014765987.3	45.7412	1.22108	0.505135	2.41734	0.0156344	0.0861393	UP		LOC113000234	8.55982	-6.45265	1.45815	-4.42523	9.63e-06	4.98e-05	DOWN
LOC100785639	10.3288	-5.23275	1.39176	-3.7598	0.000170052	0.000833263	DOWN		XM_006588431.4	6.25953	3.12661	1.21529	2.57272	0.0100903	0.0470478	UP		XM_003549467.5	89.8461	1.20411	0.499717	2.40957	0.0159712	0.0874974	UP		XM_014769155.3	8.41467	-6.42783	1.45421	-4.42016	9.86e-06	5.09e-05	DOWN
XM_003536240.5	7.65106	6.14697	1.63625	3.75673	0.000172145	0.000842458	UP		XM_003536346.4	11.9266	-2.60215	1.01172	-2.572	0.0101113	0.0471201	DOWN		XM_003537415.5	101.546	-1.10139	0.458073	-2.40439	0.0161993	0.088403	DOWN		XM_041011918.1	8.26427	6.61676	1.49843	4.4158	1.01e-05	5.19e-05	UP
XM_003527620.5	20.8519	-3.47233	0.928606	-3.73929	0.000184538	0.000899447	DOWN		XR_005889866.1	3.02187	4.70063	1.82778	2.57177	0.0101181	0.047139	UP		XR_003265054.1	43.2094	1.10496	0.459802	2.40312	0.016256	0.0886491	UP		XM_014765563.3	9.31366	-6.57264	1.49021	-4.41055	1.03e-05	5.3e-05	DOWN
XM_006573865.4	26.8738	-3.72722	0.996847	-3.73901	0.000184746	0.000900339	DOWN		NM_001364469.1	3.07031	-5.41837	2.11143	-2.56621	0.0102817	0.0477322	DOWN		XM_014770159.3	121.985	-1.29152	0.539627	-2.39336	0.0166949	0.0904623	DOWN		XM_006590567.4	16.4369	-3.81294	0.86497	-4.40818	1.04e-05	5.36e-05	DOWN
XM_003543369.5	7.33349	6.08117	1.62663	3.7385	0.000185119	0.000901903	UP		XM_003553661.5	5.75565	3.70403	1.44374	2.56558	0.0103003	0.0478055	UP		XM_003543698.5	114.426	-1.15483	0.483184	-2.39004	0.0168464	0.0910612	DOWN		XM_003540722.4	14.3803	4.46568	1.01626	4.39424	1.11e-05	5.69e-05	UP
XM_006590564.4	14.1411	-4.07237	1.09125	-3.73184	0.000190084	0.000925056	DOWN		XM_014771032.3	7.22719	2.93719	1.14649	2.56189	0.0104104	0.0482576	UP		XM_006577695.3	38.2452	1.31439	0.552098	2.38073	0.0172786	0.0927273	UP		XR_005891131.1	8.81297	-6.49325	1.47838	-4.39215	1.12e-05	5.74e-05	DOWN
LOC100804611	7.86212	6.18632	1.65864	3.72975	0.000191668	0.000932117	UP		XM_041009524.1	8.51894	-2.95819	1.15611	-2.55873	0.0105054	0.0486256	DOWN		XM_003552414.5	96.3592	-1.02477	0.433066	-2.36631	0.0179663	0.0951799	DOWN		NM_001250369.2	15.4452	-5.44043	1.24058	-4.3854	1.16e-05	5.92e-05	DOWN
NM_001248318.3	16.1307	3.69715	0.99436	3.71813	0.000200706	0.000974033	UP		XM_026124019.2	5.46442	-3.17117	1.23983	-2.55775	0.0105351	0.0487103	DOWN		XM_003542897.5	42.086	-1.18133	0.499464	-2.36519	0.018021	0.0953297	DOWN		XR_005891939.1	8.30993	-6.40894	1.46575	-4.37246	1.23e-05	6.26e-05	DOWN
NM_001304517.1	7.88042	-6.6849	1.79845	-3.71703	0.000201576	0.00097771	DOWN		LOC100796084	9.95519	-2.92744	1.14589	-2.55473	0.0106271	0.0490827	DOWN		XR_005892491.1	50.0401	1.05827	0.449161	2.3561	0.018468	0.0970014	UP		XM_003527473.5	11.8313	6.15265	1.40731	4.37191	1.23e-05	6.27e-05	UP
XM_014764250.3	7.08204	6.0342	1.62791	3.70673	0.000209953	0.00101411	UP		XM_014761786.3	2.95531	-5.3782	2.10584	-2.55394	0.010651	0.04918	DOWN		XM_014775703.3	117.491	1.31754	0.560208	2.35188	0.0186786	0.0977341	UP		XR_005889413.1	13.459	4.82091	1.10379	4.36759	1.26e-05	6.39e-05	UP
XM_003523347.5	24.886	-3.46486	0.934833	-3.7064	0.00021023	0.00101531	DOWN		LOC121173071	5.80717	-2.94372	1.15418	-2.55049	0.0107572	0.0496033	DOWN		XM_006596730.3	124.36	-1.14793	0.488041	-2.35212	0.0186665	0.0977341	DOWN		NM_001250414.2	17.526	4.14051	0.948032	4.36748	1.26e-05	6.39e-05	UP
XM_014764780.1	18.9243	-3.8228	1.03184	-3.70484	0.000211525	0.00102099	DOWN		XM_006578049.4	13.9676	2.38261	0.934196	2.55043	0.0107589	0.0496046	UP		XM_003533474.5	39.0494	1.43041	0.608266	2.35161	0.0186922	0.0977764	UP		XM_026128577.2	15.2892	-4.83258	1.10849	-4.35959	1.3e-05	6.61e-05	DOWN
XM_014762172.3	7.10218	6.03788	1.6334	3.69651	0.000218588	0.00105174	UP		XR_005890351.1	8.00948	-2.52114	0.989248	-2.54854	0.0108176	0.0498416	DOWN		XM_003522622.5	77.6	1.23109	0.523553	2.35142	0.0187021	0.0978055	UP		XM_006596233.3	21.097	-3.85689	0.884752	-4.35929	1.3e-05	6.61e-05	DOWN
XM_003538584.5	12.7099	5.00684	1.35586	3.69274	0.000221847	0.0010658	UP		XM_003519930.4	15.2512	-2.2976	0.901583	-2.54841	0.0108216	0.0498526	DOWN		XM_003550754.5	64.2372	1.15354	0.492566	2.3419	0.0191859	0.0994472	UP		XM_003518372.5	16.7652	-3.84111	0.884575	-4.34232	1.41e-05	7.11e-05	DOWN
LOC106796789	6.99902	6.01454	1.63252	3.6842	0.000229423	0.00109902	UP		LOC100784167	3.1504	-4.4372	1.74274	-2.54611	0.0108931	0.0501019	DOWN		XM_003552305.5	50.5858	1.20153	0.512976	2.34227	0.0191666	0.0994472	UP		XR_001384148.3	10.8635	6.02383	1.39318	4.32379	1.53e-05	7.7e-05	UP
LOC100793615	17.7964	3.60024	0.980252	3.67277	0.000239938	0.0011453	UP		LOC121173016	10.8022	2.24273	0.882022	2.54271	0.0109996	0.0504698	UP		XM_003549235.5	48.0393	-1.83658	0.78467	-2.34058	0.0192537	0.0996428	DOWN		XM_006586221.4	8.81313	-6.49536	1.50226	-4.32371	1.53e-05	7.7e-05	DOWN
NM_001253065.1	18.3545	3.93029	1.07032	3.67208	0.000240582	0.00114821	UP		LOC100776814	6.06892	-2.84799	1.12182	-2.53873	0.0111255	0.0509107	DOWN		XM_003522845.5	52.5167	1.53125	0.65495	2.33797	0.0193891	0.100211	UP		LOC100778647	8.17627	-6.38777	1.48006	-4.31588	1.59e-05	7.96e-05	DOWN
XM_003539456.1	14.8602	-4.38832	1.19531	-3.67128	0.000241343	0.00115153	DOWN		NM_001251761.2	5.7314	3.02047	1.19237	2.53316	0.0113038	0.0515341	UP		XM_014775439.3	49.9778	1.12065	0.479544	2.3369	0.0194443	0.100403	UP		LOC113000732	8.11858	-6.37601	1.47863	-4.3121	1.62e-05	8.09e-05	DOWN
XM_003535625.3	6.61952	-6.43441	1.7568	-3.66257	0.000249696	0.00118797	DOWN		XM_003547116.5	7.22237	-2.66883	1.05425	-2.5315	0.0113576	0.0517379	DOWN		XM_003543326.5	115.86	1.05205	0.451167	2.33183	0.0197094	0.101319	UP		XR_005891982.1	9.24609	-6.56308	1.52209	-4.31188	1.62e-05	8.09e-05	DOWN
LOC100800516	6.95989	6.00709	1.64183	3.65878	0.000253417	0.00120469	UP		NR_161704.1	7.26523	2.99478	1.18479	2.52769	0.0114816	0.0521847	UP		NM_001250807.3	70.7893	-1.03594	0.445013	-2.32789	0.0199178	0.102025	DOWN		XM_003529493.5	16.8205	4.1248	0.956919	4.31051	1.63e-05	8.14e-05	UP
XM_041010384.1	13.4	4.03023	1.10323	3.65313	0.000259062	0.00122985	UP		XM_003540419.5	5.62638	3.56917	1.41237	2.52709	0.0115013	0.052267	UP		XM_041011680.1	61.0879	-1.05486	0.454548	-2.32067	0.0203045	0.10352	DOWN		XM_006587541.3	15.8994	5.67879	1.31962	4.30334	1.68e-05	8.39e-05	UP
XM_003529508.4	6.98595	6.01568	1.64783	3.65067	0.000261556	0.00124134	UP		XM_003532881.5	6.72032	-3.22009	1.27477	-2.52602	0.0115362	0.0524035	DOWN		XM_003530144.3	45.1154	1.29645	0.558919	2.31957	0.020364	0.103747	UP		XM_006600358.3	16.1192	-3.78476	0.881265	-4.2947	1.75e-05	8.7e-05	DOWN
NM_001251538.3	14.0167	3.48276	0.958451	3.63374	0.000279346	0.00131921	UP		XM_006591260.4	8.78589	2.34919	0.931093	2.52304	0.0116345	0.0527532	UP		XM_003551618.5	84.9731	-1.03748	0.447892	-2.31635	0.0205389	0.104368	DOWN		XM_003533095.5	17.5004	-3.90582	0.909737	-4.29335	1.76e-05	8.75e-05	DOWN
NM_001253253.2	9.99664	-5.05802	1.39264	-3.63196	0.00028128	0.00132809	DOWN		XM_006578676.4	6.47524	-2.85539	1.13203	-2.52235	0.0116572	0.0528287	DOWN		XM_026129478.2	66.5239	1.06117	0.459668	2.30856	0.0209679	0.106125	UP		LOC100780297	13.024	5.35755	1.24904	4.28934	1.79e-05	8.89e-05	UP
XM_003552875.5	10.8087	-4.16741	1.15583	-3.60557	0.000311473	0.00145645	DOWN		XR_418029.4	2.76371	4.58397	1.81921	2.51976	0.0117434	0.0531065	UP		XM_003525070.5	73.4719	-1.07568	0.467277	-2.30202	0.0213339	0.107226	DOWN		XM_041015923.1	8.0286	-6.35884	1.4836	-4.2861	1.82e-05	9.01e-05	DOWN
XM_003538660.4	9.79902	-5.15805	1.43426	-3.59632	0.000322757	0.00150457	DOWN		XM_003523845.5	5.17833	3.48881	1.38635	2.51655	0.011851	0.0535085	UP		NM_001354776.1	47.0122	-1.13841	0.495219	-2.29879	0.0215166	0.107832	DOWN		XM_041015267.1	7.73125	6.51046	1.51976	4.28388	1.84e-05	9.1e-05	UP
XM_014777400.2	11.466	4.82953	1.34855	3.58126	0.000341939	0.00158594	UP		XM_003552337.4	3.93603	-3.90412	1.55325	-2.51352	0.0119531	0.0538206	DOWN		XR_416546.4	38.4721	1.32263	0.57595	2.29643	0.0216514	0.108153	UP		XM_003541022.5	13.9042	-5.27681	1.23364	-4.27744	1.89e-05	9.35e-05	DOWN
XR_003267528.1	9.02894	5.39019	1.50556	3.58018	0.000343358	0.00159167	UP		XM_014769865.3	7.14058	2.55866	1.01876	2.51155	0.0120201	0.0540721	UP		XM_003551778.5	38.5534	1.20174	0.523702	2.2947	0.0217501	0.108504	UP		XM_003545885.5	9.55969	6.82263	1.59658	4.27329	1.93e-05	9.5e-05	UP
XM_014762380.3	33.8771	-4.32552	1.20842	-3.57948	0.000344282	0.00159511	DOWN		XM_003539863.5	3.02936	4.71031	1.87619	2.51057	0.0120536	0.0541944	UP		NM_001251229.1	39.4014	-1.29096	0.562982	-2.29307	0.0218438	0.108807	DOWN		XM_003539532.5	8.15045	-6.38118	1.4938	-4.27176	1.94e-05	9.57e-05	DOWN
XR_005889576.1	8.32098	-6.76011	1.88879	-3.57908	0.000344811	0.0015965	DOWN		XM_006590707.4	2.79132	4.59637	1.83528	2.50446	0.012264	0.0549385	UP		XM_003543829.4	98.2176	-1.16164	0.50756	-2.28868	0.0220979	0.109858	DOWN		XR_003267990.1	7.68402	6.5025	1.52267	4.27046	1.95e-05	9.62e-05	UP
XM_026127906.2	11.1717	-5.21313	1.45739	-3.57704	0.000347509	0.00160813	DOWN		XR_417071.3	2.79132	4.59637	1.83528	2.50446	0.012264	0.0549385	UP		XM_003549886.5	1450.9	-1.05318	0.460187	-2.28859	0.0221031	0.10986	DOWN		XM_003529821.4	7.76594	-6.31277	1.48013	-4.265	2e-05	9.84e-05	DOWN
XM_003527596.3	11.164	-5.35575	1.49736	-3.5768	0.00034782	0.00160915	DOWN		XR_001385450.3	2.79132	4.59637	1.83528	2.50446	0.012264	0.0549385	UP		XM_026129213.2	62.6884	1.18216	0.518061	2.28189	0.0224958	0.111281	UP		NM_001254396.2	14.9713	4.57028	1.07176	4.26429	2.01e-05	9.87e-05	UP
XM_006578983.1	20.1885	-4.35531	1.21811	-3.57546	0.000349619	0.00161661	DOWN		XM_003553681.5	2.79132	4.59637	1.83528	2.50446	0.012264	0.0549385	UP		XM_006596214.4	40.4449	1.1478	0.503543	2.27945	0.0226401	0.111723	UP		XR_005892277.1	7.6623	6.50916	1.5269	4.26298	2.02e-05	9.92e-05	UP
LOC100809993	6.59811	5.93107	1.65954	3.57392	0.000351675	0.00162569	UP		LOC113001436	11.5178	2.2341	0.89405	2.49885	0.0124596	0.0556619	UP		XM_003539235.5	38.8317	-1.22025	0.536931	-2.27263	0.0230483	0.113209	DOWN		XM_003548348.5	14.3999	-4.31415	1.01225	-4.26192	2.03e-05	9.96e-05	DOWN
LOC100777155	6.634	5.94048	1.66238	3.57348	0.000352263	0.00162776	UP		XM_003526577.4	3.89832	4.02157	1.60977	2.49823	0.0124815	0.0557449	UP		XM_003537386.5	40.609	-1.15201	0.508576	-2.26517	0.023502	0.114897	DOWN		LOC100808925	7.58732	6.48972	1.52366	4.25929	2.05e-05	0.000100739	UP
XM_006579844.4	19.4454	-3.45978	0.969643	-3.5681	0.000359578	0.00165936	DOWN		LOC100807534	5.09954	-3.12744	1.25339	-2.49519	0.0125891	0.0560646	DOWN		XM_006597134.4	47.8443	1.11528	0.494632	2.25478	0.0241472	0.117178	UP		NM_001248238.3	7.24923	6.42752	1.51168	4.2519	2.12e-05	0.000103853	UP
XM_006579821.3	16.4347	3.74157	1.05431	3.54883	0.000386952	0.00177138	UP		LOC100779605	9.94143	2.3704	0.950584	2.49363	0.0126445	0.0562602	UP		XM_041011940.1	39.2758	-1.1897	0.527619	-2.25485	0.0241429	0.117178	DOWN		XR_005887146.1	12.6195	4.289	1.00961	4.24818	2.16e-05	0.000105431	UP
NM_001248836.2	15.9889	-3.80058	1.07337	-3.54078	0.000398943	0.00181959	DOWN		XM_003526798.5	2.98711	4.68566	1.87923	2.4934	0.0126527	0.0562602	UP		XM_006588550.4	40.2808	1.34584	0.597454	2.25262	0.0242831	0.117763	UP		NM_001249149.2	7.7607	-6.31188	1.48626	-4.24681	2.17e-05	0.000106058	DOWN
XM_003523109.3	10.9687	4.78808	1.35381	3.53675	0.000405076	0.00184515	UP		XM_006589358.4	2.98711	4.68566	1.87923	2.4934	0.0126527	0.0562602	UP		XR_005892167.1	68.7818	1.06338	0.472328	2.25137	0.0243621	0.118046	UP		XM_041018224.1	7.99909	-6.35408	1.49647	-4.24604	2.18e-05	0.000106389	DOWN
XM_006599126.4	11.0136	4.76595	1.35063	3.52869	0.000417617	0.00189361	UP		XR_418909.4	6.60671	2.76392	1.10849	2.49341	0.0126521	0.0562602	UP		XM_006583157.4	36.5988	1.28782	0.572416	2.24979	0.0244621	0.11843	UP		NM_001248197.3	7.66023	-6.29213	1.4842	-4.2394	2.24e-05	0.000109314	DOWN
XM_003540403.5	12.0002	3.87088	1.09954	3.52046	0.000430803	0.00194783	UP		XM_003549921.5	7.40432	2.94513	1.18227	2.49108	0.0127354	0.0565617	UP		XM_003522710.5	74.9509	1.01836	0.452903	2.24851	0.0245439	0.118751	UP		XM_003535994.5	14.7849	-4.34496	1.02582	-4.23561	2.28e-05	0.000111025	DOWN
XM_006590326.4	13.6125	-3.93366	1.11845	-3.51708	0.000436328	0.00197077	DOWN		XM_006594279.4	7.24769	-2.60191	1.04572	-2.48815	0.012841	0.0569497	DOWN		XM_003524284.5	48.4609	1.2172	0.541765	2.24673	0.0246572	0.119023	UP		XM_014768516.3	7.6536	-6.29097	1.48938	-4.22389	2.4e-05	0.000116681	DOWN
XM_006595390.3	6.78195	5.96832	1.7021	3.50644	0.000454138	0.00204353	UP		XR_003266602.1	2.91006	-5.34814	2.14973	-2.48782	0.0128528	0.0569872	DOWN		XM_003555335.4	43.7008	-1.37737	0.612977	-2.24702	0.0246385	0.119023	DOWN		XR_003265945.1	7.25223	6.42402	1.52586	4.21009	2.55e-05	0.000123504	UP
XM_006579401.4	6.31377	5.86565	1.67667	3.49839	0.000468079	0.0021003	UP		XM_014763653.3	13.6378	-2.54379	1.02386	-2.48451	0.0129728	0.0574076	DOWN		XM_041011512.1	39.2786	-1.16972	0.520903	-2.24556	0.0247323	0.119211	DOWN		XM_003539659.5	13.3769	-5.22241	1.24222	-4.20408	2.62e-05	0.000126648	DOWN
XM_041010835.1	5.73641	-6.23008	1.78493	-3.49038	0.00048233	0.00215648	DOWN		XR_005891721.1	9.29267	-2.22219	0.895495	-2.48152	0.0130823	0.057806	DOWN		XM_003523338.5	37.8451	-1.1047	0.492656	-2.24233	0.0249403	0.119861	DOWN		XM_006578159.4	17.2191	4.18408	0.995338	4.20368	2.63e-05	0.000126854	UP
XM_006597330.4	11.2623	4.82444	1.38429	3.48514	0.000491875	0.00219521	UP		XM_003535322.5	6.10671	-2.85953	1.1542	-2.4775	0.0132307	0.0583451	DOWN		XM_003539361.5	131.375	1.02957	0.46028	2.23684	0.0252969	0.121118	UP		XM_006579401.4	6.94486	6.36047	1.51608	4.19533	2.72e-05	0.000131255	UP
XM_006589183.4	10.7784	4.76221	1.36856	3.47971	0.000501956	0.00223505	UP		XM_041012618.1	5.50252	3.52851	1.42433	2.47731	0.0132376	0.0583605	UP		XM_003551970.5	93.1714	-1.26722	0.566679	-2.23622	0.0253376	0.121212	DOWN		XM_003530474.5	7.05356	6.38041	1.52221	4.19156	2.77e-05	0.000133363	UP
XM_003547770.5	6.1226	-6.31732	1.81855	-3.47383	0.000513084	0.00227937	DOWN		LOC100815338	2.96105	-4.35641	1.76314	-2.47083	0.01348	0.0592007	DOWN		XM_041010241.1	41.5083	1.18985	0.532499	2.23446	0.0254527	0.121604	UP		XM_003519481.5	14.159	-4.28902	1.02373	-4.18962	2.79e-05	0.000134454	DOWN
XM_003551943.5	9.05035	-5.04146	1.45498	-3.46496	0.000530313	0.00234902	DOWN		XM_003536941.5	7.59539	-3.8186	1.54601	-2.46998	0.0135122	0.0592777	DOWN		XM_003533928.4	37.912	-1.12985	0.505915	-2.23327	0.025531	0.121807	DOWN		XM_006593475.4	7.56892	-6.27647	1.50005	-4.18416	2.86e-05	0.000137579	DOWN
LOC100797046	28.7031	-3.65148	1.05551	-3.45946	0.000541262	0.00239508	DOWN		XM_003548420.3	4.85566	-3.56178	1.4422	-2.46968	0.0135233	0.0593069	DOWN		XM_003517515.5	56.9222	1.11127	0.497814	2.2323	0.0255952	0.122062	UP		XM_003549695.5	12.8397	-5.16588	1.23519	-4.18227	2.89e-05	0.00013869	DOWN
XM_003532457.4	6.72683	5.95405	1.72119	3.45925	0.000541675	0.00239661	UP		XM_003525536.2	7.03325	-2.56244	1.03881	-2.46671	0.0136359	0.0596711	DOWN		XM_026127973.2	46.8171	1.02405	0.458959	2.23126	0.0256642	0.122315	UP		XM_003552879.5	200.538	7.03658	1.68469	4.17678	2.96e-05	0.000141814	UP
XR_005887146.1	6.18005	5.83478	1.69221	3.44802	0.000564707	0.00249162	UP		XR_001385336.3	3.97464	4.06736	1.65018	2.4648	0.0137089	0.059937	UP		XR_005887801.1	40.0087	1.20972	0.543297	2.22663	0.0259718	0.123422	UP		XM_003523485.1	17.9295	-3.89317	0.932807	-4.17361	3e-05	0.000143649	DOWN
XM_006586291.1	79.1193	-5.93951	1.7269	-3.43941	0.00058299	0.00256217	DOWN		NM_001253951.2	2.75662	-5.27799	2.14524	-2.46033	0.0138811	0.0605505	DOWN		XR_005889915.1	41.3795	-1.80588	0.811517	-2.22531	0.0260605	0.123793	DOWN		XM_006585132.4	7.36393	6.45101	1.54653	4.17128	3.03e-05	0.000144972	UP
XM_003518210.5	6.09403	5.8157	1.69183	3.43752	0.000587062	0.00257909	UP		XM_003529211.4	5.08536	3.51417	1.42879	2.45955	0.0139113	0.0606513	UP		NM_001248423.2	101.247	-1.12035	0.503629	-2.22455	0.0261112	0.123931	DOWN		XM_003527596.3	14.042	-4.27786	1.02726	-4.16434	3.12e-05	0.000149073	DOWN
XR_003263295.1	6.17705	5.83816	1.69929	3.43564	0.000591164	0.00259613	UP		XM_006605169.1	4.08721	-3.78512	1.53932	-2.45895	0.0139344	0.0607315	DOWN		XM_014779300.3	38.7129	1.07776	0.485154	2.22148	0.0263188	0.124556	UP		NM_001252721.2	7.53935	-6.26858	1.50602	-4.16235	3.15e-05	0.000150261	DOWN
XM_003534294.4	7.00678	6.01664	1.75195	3.43426	0.000594177	0.00260838	UP		XM_003547001.5	7.73015	-2.35425	0.958632	-2.45584	0.0140554	0.0611162	DOWN		XM_014778100.3	66.3367	-1.07798	0.486393	-2.21628	0.0266724	0.125762	DOWN		XM_003522045.4	7.36607	-6.23542	1.50038	-4.1559	3.24e-05	0.00015434	DOWN
NM_001249205.2	10.2347	-4.17929	1.21728	-3.43329	0.000596302	0.00261672	DOWN		XM_003526339.5	11.0575	-2.30143	0.937606	-2.45458	0.0141049	0.0612693	DOWN		XM_006588417.4	57.1487	-1.12858	0.509598	-2.21466	0.0267836	0.126106	DOWN		XM_014775058.3	13.8164	-3.90615	0.941367	-4.14944	3.33e-05	0.000158443	DOWN
XM_006602844.4	179.753	4.24023	1.2354	3.43226	0.00059857	0.00262566	UP		XM_041012733.1	3.8186	-3.85282	1.57032	-2.45352	0.0141465	0.0614109	DOWN		XM_003546961.3	87.7855	-1.02757	0.464061	-2.2143	0.0268081	0.126169	DOWN		XR_001385454.2	11.6403	5.22605	1.26031	4.14664	3.37e-05	0.00016029	UP
XM_003522659.4	10.4615	4.68905	1.36644	3.4316	0.000600041	0.00263048	UP		NM_001353239.1	11.6054	2.25052	0.917533	2.45279	0.0141753	0.0615082	UP		XR_005891273.1	68.7779	1.01441	0.458484	2.21253	0.0269302	0.126614	UP		XM_003548486.5	14.9117	-4.36092	1.0519	-4.14575	3.39e-05	0.000160869	DOWN
XM_006589494.3	7.69283	-6.64699	1.93809	-3.42965	0.000604359	0.0026475	DOWN		XM_014774300.2	4.10684	-3.91601	1.59932	-2.44855	0.0143432	0.0621136	DOWN		LOC100803967	50.2128	1.02652	0.465714	2.20418	0.027512	0.128612	UP		XM_003523777.5	7.20189	-6.20307	1.4967	-4.14451	3.41e-05	0.000161656	DOWN
NM_001254078.2	6.38045	5.88178	1.71601	3.42759	0.000608974	0.00266461	UP		XM_003520161.5	2.7196	4.54958	1.86142	2.44415	0.0145196	0.0626784	UP		XM_006584425.4	56.0227	1.02235	0.464825	2.19942	0.0278479	0.129654	UP		XM_003543267.5	13.3595	-5.22749	1.26211	-4.14185	3.45e-05	0.000163391	DOWN
XM_006590627.4	5.52568	-6.17239	1.81035	-3.40951	0.000650802	0.00283271	DOWN		XM_014763941.3	4.00708	-3.75945	1.53895	-2.44287	0.014571	0.0628314	DOWN		XM_003551549.5	46.5538	1.19875	0.546004	2.1955	0.028128	0.130461	UP		XM_041009321.1	12.5435	4.30468	1.0398	4.13993	3.47e-05	0.000164597	UP
XM_026123665.2	21.184	-3.40186	0.998109	-3.4083	0.00065368	0.00284381	DOWN		LOC121174167	5.60798	-2.94349	1.2052	-2.44233	0.0145929	0.0628929	DOWN		XM_003542777.5	42.2	1.20009	0.547243	2.19297	0.0283095	0.131057	UP		XM_006602846.4	17.7982	-3.92769	0.949071	-4.13846	3.5e-05	0.000165588	DOWN
NR_126622.1	9.03415	-4.37642	1.28414	-3.40806	0.000654268	0.00284495	DOWN		XM_003531110.5	12.8804	2.2665	0.92928	2.43898	0.0147286	0.0633834	UP		XM_003549107.5	45.7	1.02056	0.465389	2.19291	0.0283135	0.131057	UP		LOC100815711	13.441	-3.86653	0.936176	-4.13013	3.63e-05	0.000171343	DOWN
XM_041011974.1	12.5541	-4.41206	1.29465	-3.40792	0.000654612	0.00284542	DOWN		XM_003550803.5	2.66592	4.5235	1.85476	2.43886	0.0147337	0.0633972	UP		XM_003530661.5	63.4043	1.02477	0.468452	2.18756	0.0287017	0.132248	UP		XR_005889684.1	17.0803	-3.96849	0.961163	-4.12884	3.65e-05	0.000172169	DOWN
XR_416138.4	10.2391	4.65924	1.36785	3.40625	0.000658612	0.00286063	UP		XM_003530999.5	3.79556	3.99387	1.63816	2.43803	0.0147677	0.0635277	UP		XM_003531110.5	57.0399	1.22051	0.558622	2.18486	0.028899	0.132658	UP		XR_005891208.1	6.74771	6.32368	1.53198	4.12779	3.66e-05	0.000172887	UP
XM_003520089.5	21.3281	-3.66539	1.07627	-3.40563	0.00066012	0.00286647	DOWN		XM_041005854.1	2.76117	-5.27993	2.16706	-2.43645	0.0148321	0.0637327	DOWN		XM_026125727.2	49.8101	-1.07406	0.491924	-2.18338	0.0290082	0.13297	DOWN		XM_014778412.3	7.27904	-6.21991	1.50736	-4.12636	3.69e-05	0.000173864	DOWN
XM_006577614.4	6.17263	5.83116	1.71669	3.39675	0.000681915	0.00295155	UP		LOC121175099	2.66669	4.52356	1.85688	2.43611	0.0148463	0.0637827	UP		XM_041007237.1	38.1446	1.23149	0.564685	2.18085	0.0291948	0.133543	UP		XM_003535351.5	13.0515	4.37101	1.05958	4.12523	3.7e-05	0.000174622	UP
XM_003553968.5	5.98995	5.7903	1.71245	3.38129	0.000721469	0.00310732	UP		XM_006586221.4	2.72026	4.56264	1.87298	2.43603	0.0148493	0.0637827	UP		XM_014767629.1	76.9376	1.183	0.544128	2.17412	0.0296959	0.135294	UP		NM_001358538.1	49.3879	-5.58238	1.35351	-4.12436	3.72e-05	0.000175212	DOWN
XM_003552627.5	16.7747	-4.25237	1.26022	-3.37431	0.000739998	0.00318202	DOWN		LOC100813829	8.06798	-3.29734	1.35457	-2.43424	0.0149231	0.0640351	DOWN		XM_003517278.5	49.1643	1.51817	0.699367	2.17077	0.0299483	0.13612	UP		LOC100817226	7.0548	-6.17318	1.5037	-4.10533	4.04e-05	0.000189115	DOWN
XM_041014223.1	120.772	4.08971	1.213	3.37156	0.000747439	0.00321045	UP		XM_014767040.3	3.79659	4.00561	1.64566	2.43404	0.0149313	0.0640625	UP		LOC121172704	74.7753	1.00872	0.466474	2.16244	0.0305842	0.138298	UP		LOC100805044	11.4805	5.17378	1.26042	4.10482	4.05e-05	0.000189482	UP
LOC100805044	5.93983	5.78111	1.71633	3.3683	0.000756344	0.0032463	UP		XM_003526422.4	9.32073	-2.40731	0.989643	-2.4325	0.0149949	0.0642949	DOWN		XM_003519509.4	64.3254	1.18642	0.548783	2.16191	0.0306251	0.138316	UP		XM_003539066.4	7.29572	-6.22282	1.51819	-4.09884	4.15e-05	0.000194141	DOWN
XM_003533146.5	5.78863	5.74206	1.70656	3.3647	0.00076627	0.00328446	UP		XM_006581929.3	9.63256	2.25912	0.930539	2.42775	0.0151926	0.0649881	UP		XM_041008050.1	366.554	-1.28057	0.592333	-2.1619	0.0306258	0.138316	DOWN		NM_001249373.2	7.46064	6.47072	1.5812	4.0923	4.27e-05	0.000199342	UP
XR_005891708.1	5.98196	5.78646	1.72625	3.35205	0.000802169	0.00342234	UP		LOC100789260	12.7826	2.26158	0.932547	2.42516	0.0153016	0.0653891	UP		LOC100795979	48.3703	1.15294	0.533969	2.1592	0.030835	0.138721	UP		XM_006576305.4	11.4722	5.17	1.26368	4.09124	4.29e-05	0.000200228	UP
XR_005887930.1	6.25657	5.85184	1.7472	3.34926	0.000810275	0.00345186	UP		NM_001252887.2	8.43922	2.47698	1.02151	2.42483	0.0153157	0.065441	UP		XM_014776134.3	61.632	1.20099	0.556602	2.15772	0.03095	0.138912	UP		XM_026123950.2	16.3511	-3.88856	0.950822	-4.08968	4.32e-05	0.000201424	DOWN
XM_041007575.1	5.79662	5.74612	1.72132	3.3382	0.000843245	0.00358007	UP		XM_003528624.5	6.95197	2.52191	1.04047	2.42382	0.0153583	0.0656069	UP		XR_001385482.3	46.2744	1.24848	0.578972	2.15638	0.031054	0.139287	UP		XR_005886393.1	11.4566	5.19781	1.2727	4.08409	4.43e-05	0.000205911	UP
XR_005886716.1	16.1587	-3.65289	1.09482	-3.33651	0.000848365	0.00360005	DOWN		NR_126731.1	5.24191	3.50013	1.44532	2.4217	0.0154482	0.0658959	UP		XM_014767791.2	42.8519	1.20866	0.56323	2.14594	0.0318774	0.142074	UP		XM_003536799.2	7.07715	-6.17733	1.51336	-4.08187	4.47e-05	0.000207668	DOWN
XM_006587208.4	5.97097	5.78599	1.73611	3.33272	0.00086	0.00364322	UP		LOC100790185	5.16549	3.43141	1.4173	2.4211	0.0154736	0.0659922	UP		XM_003556177.5	66.1605	-1.27576	0.594566	-2.14571	0.0318964	0.142131	DOWN		XM_014777034.3	114.34	-5.16828	1.26643	-4.08098	4.48e-05	0.00020836	DOWN
LOC102669293	9.8766	4.63205	1.39011	3.33214	0.000861795	0.00365038	UP		XM_003555407.3	3.75586	-3.786	1.56533	-2.41866	0.0155778	0.0663374	DOWN		XM_003548640.5	50.9738	1.09674	0.513348	2.13644	0.0326434	0.144342	UP		XM_006575710.1	17.8453	3.93915	0.965782	4.07872	4.53e-05	0.000210288	UP
XM_006592836.3	12.8845	-3.50534	1.05275	-3.32971	0.000869362	0.0036802	DOWN		XR_005887664.1	4.70898	-2.99747	1.24194	-2.41353	0.0157988	0.0670601	DOWN		XM_026125649.2	41.4946	1.19595	0.560546	2.13355	0.0328798	0.145049	UP		XR_005887659.1	7.07154	6.38064	1.56793	4.06948	4.71e-05	0.000218321	UP
XM_003522762.5	16.2376	3.74639	1.12605	3.32702	0.000877786	0.0037145	UP		XR_005888585.1	2.60388	4.49978	1.86739	2.40966	0.0159674	0.0676261	UP		XM_003536955.5	127.432	-1.12853	0.529044	-2.13315	0.0329122	0.14508	DOWN		XM_006602842.4	15.6019	-3.76932	0.928656	-4.0589	4.93e-05	0.000227754	DOWN
XM_003547214.5	9.85911	4.62849	1.39603	3.31545	0.000914941	0.00386096	UP		XM_003540397.5	2.61224	4.49716	1.86648	2.40943	0.0159776	0.067639	UP		XM_003553979.4	1021.52	-1.05541	0.495892	-2.1283	0.0333119	0.146164	DOWN		XR_005891721.1	6.42236	6.25192	1.5416	4.05547	5e-05	0.000230793	UP
XM_003522313.5	10.155	4.67362	1.41084	3.31266	0.00092414	0.003896	UP		XM_003517640.5	8.94829	-2.82005	1.17056	-2.40915	0.0159899	0.0676548	DOWN		XM_006582317.4	43.4307	1.41585	0.665382	2.12787	0.0333479	0.146225	UP		XR_005887986.1	6.8749	-6.13648	1.51319	-4.05533	5.01e-05	0.000230899	DOWN
XM_006578961.1	5.69254	5.71942	1.72825	3.30937	0.000935078	0.00393593	UP		XR_005891939.1	2.54195	4.46142	1.8531	2.40754	0.0160603	0.0678688	UP		XM_006581077.4	43.2707	1.03198	0.485102	2.12735	0.0333909	0.14625	UP		XM_003538038.5	6.97205	-6.15781	1.51857	-4.05499	5.01e-05	0.000231206	DOWN
XM_003552373.5	5.61844	5.69726	1.72933	3.2945	0.000985981	0.00413322	UP		XM_003538780.5	4.57973	-3.04315	1.26575	-2.40424	0.0162063	0.0684015	DOWN		XM_003528073.5	44.1783	-1.71277	0.808305	-2.11896	0.0340937	0.148492	DOWN		NM_001250540.2	13.3613	-3.85533	0.951111	-4.0535	5.05e-05	0.000232657	DOWN
LOC100793346	9.724	4.5831	1.39157	3.29347	0.000989576	0.0041463	UP		XM_003550565.5	5.07958	-2.79833	1.16443	-2.40318	0.0162532	0.0685823	DOWN		LOC100777683	47.3937	1.02415	0.485367	2.11006	0.0348533	0.1506	UP		XM_014765841.2	10.1026	5.92113	1.46373	4.04523	5.23e-05	0.000240505	UP
LOC100803103	6.06082	5.81217	1.76501	3.293	0.000991259	0.00415186	UP		XR_001383964.3	3.78797	3.99665	1.66441	2.40125	0.0163393	0.0688863	UP		XM_003518064.5	43.1346	-1.21862	0.578564	-2.10628	0.0351803	0.151727	DOWN		XM_006605107.1	7.09778	6.38576	1.58108	4.03885	5.37e-05	0.000246533	UP
XM_041011254.1	9.63023	4.59274	1.39506	3.29214	0.000994299	0.00416309	UP		XR_005889341.1	4.89	3.45573	1.44014	2.39958	0.0164141	0.0691334	UP		XM_006585130.4	37.9287	1.14592	0.544461	2.10468	0.0353189	0.152268	UP		XM_041009747.1	6.48756	6.26037	1.55168	4.03457	5.47e-05	0.000250737	UP
XM_041009753.1	11.3435	4.83894	1.46997	3.29187	0.000995252	0.00416658	UP		XM_003527602.4	6.76241	-2.42891	1.01299	-2.39777	0.0164951	0.0694406	DOWN		XM_003548678.5	1265.28	-1.22857	0.584837	-2.1007	0.0356669	0.153107	DOWN		NM_001304517.1	11.8395	-5.04032	1.25258	-4.02396	5.72e-05	0.000261493	DOWN
XM_003536143.4	19.9721	-5.16556	1.56993	-3.29031	0.00100078	0.00418621	DOWN		XM_003543764.5	2.82993	-5.31144	2.21822	-2.39446	0.0166448	0.0699244	DOWN		LOC100798121	75.1852	1.04645	0.499539	2.09483	0.0361861	0.15444	UP		XM_006577025.4	11.7149	-3.96711	0.986254	-4.02241	5.76e-05	0.000262936	DOWN
XM_041015341.1	10.1521	-5.17563	1.57332	-3.28961	0.00100325	0.00419553	DOWN		XM_014772989.2	2.5601	4.47042	1.869	2.39187	0.0167626	0.0702558	UP		XM_003547356.5	45.5471	-1.18145	0.564275	-2.09375	0.0362821	0.15462	DOWN		NM_001317716.2	7.13756	-6.18859	1.53892	-4.02139	5.79e-05	0.000263968	DOWN
LOC100792898	8.13001	-4.88653	1.48549	-3.28952	0.0010036	0.00419647	DOWN		XM_014762809.2	2.5601	4.47042	1.869	2.39187	0.0167626	0.0702558	UP		LOC106797524	55.1163	-1.03479	0.494267	-2.09358	0.0362972	0.154656	DOWN		XM_003541670.4	12.1901	4.26551	1.06076	4.02117	5.79e-05	0.000264177	UP
XM_003529772.5	6.31702	5.87179	1.78502	3.28948	0.00100373	0.00419652	UP		XM_003539678.5	2.5601	4.47042	1.869	2.39187	0.0167626	0.0702558	UP		XM_003548768.5	49.5311	-1.01657	0.486731	-2.08856	0.0367469	0.156108	DOWN		XM_003540472.5	11.3778	5.15802	1.28508	4.01378	5.98e-05	0.000271739	UP
XM_014776816.3	10.3197	4.70162	1.43014	3.28752	0.00101073	0.00422461	UP		XM_041011815.1	9.30934	2.73528	1.14367	2.39168	0.0167716	0.0702849	UP		XM_003524319.5	53.8981	1.1974	0.574038	2.08592	0.0369857	0.15689	UP		XM_006584795.4	6.92483	-6.14596	1.53241	-4.01065	6.06e-05	0.000275192	DOWN
XM_003523345.5	9.44697	4.56574	1.39132	3.28159	0.00103222	0.00430482	UP		XM_041009260.1	5.0831	-3.68252	1.54291	-2.38674	0.0169985	0.0710184	DOWN		XM_003526502.5	61.5438	-1.06605	0.513941	-2.07426	0.0380548	0.159713	DOWN		XM_003545103.4	6.31739	6.22168	1.55425	4.00301	6.25e-05	0.000283465	UP
XM_003554681.5	5.63442	5.70561	1.74102	3.27717	0.00104852	0.00436548	UP		XM_006576019.1	3.96751	-3.72997	1.56294	-2.38651	0.017009	0.0710196	DOWN		XM_003543226.4	47.5679	-1.66362	0.80346	-2.07057	0.0383993	0.160788	DOWN		XM_003540975.5	6.79871	-6.11883	1.53024	-3.99861	6.37e-05	0.000288257	DOWN
XM_006593628.4	24.9456	-4.07166	1.24503	-3.27033	0.00107423	0.00446132	DOWN		XM_006582411.4	6.44273	-2.99026	1.25464	-2.38336	0.0171555	0.0714743	DOWN		NM_001249586.2	45.8171	-1.14606	0.554883	-2.06541	0.0388842	0.162245	DOWN		XM_041017015.1	12.1136	4.25717	1.06485	3.9979	6.39e-05	0.000288869	UP
XM_006573663.4	6.54475	5.92298	1.81353	3.26599	0.00109083	0.00452167	UP		XR_005886373.1	9.24745	2.24158	0.943458	2.37592	0.0175051	0.0726538	UP		XM_003527167.5	100.177	-1.1105	0.538294	-2.06301	0.0391119	0.16284	DOWN		XM_003552113.5	12.3661	-4.02203	1.00832	-3.98884	6.64e-05	0.000299414	DOWN
LOC100815585	5.77743	-6.23301	1.90875	-3.26548	0.00109277	0.00452862	DOWN		XM_006580479.3	2.68203	-5.22073	2.19931	-2.37381	0.0176056	0.0729671	DOWN		XM_003556054.5	55.927	1.36762	0.663359	2.06166	0.0392397	0.163165	UP		NM_001250358.1	6.8624	6.34154	1.5928	3.98138	6.85e-05	0.00030839	UP
XM_003543854.4	12.1113	-3.38943	1.04048	-3.25757	0.00112369	0.00464131	DOWN		LOC100778119	2.67748	-5.21846	2.19989	-2.37214	0.0176853	0.0732706	DOWN		XM_006585318.4	41.8135	1.16523	0.569194	2.04715	0.0406431	0.167183	UP		XM_006599127.4	6.695	-6.09879	1.53237	-3.97997	6.89e-05	0.000310024	DOWN
NM_001248288.3	29.6803	-3.3526	1.03004	-3.25481	0.00113467	0.0046828	DOWN		XM_003528039.5	5.0325	3.3886	1.42876	2.37171	0.017706	0.0733431	UP		XM_003528626.5	40.8721	1.37689	0.673245	2.04516	0.0408394	0.167707	UP		LOC106795022	7.29121	6.43433	1.61865	3.97511	7.03e-05	0.000315916	UP
XM_003550492.5	5.65433	5.70835	1.75463	3.25331	0.00114068	0.00470704	UP		LOC100792667	2.76344	-5.28046	2.22651	-2.37163	0.0177098	0.0733431	DOWN		NR_048606.1	40.3723	-1.52714	0.747752	-2.04231	0.0411213	0.168426	DOWN		XR_003263293.1	6.39385	6.23743	1.57096	3.97045	7.17e-05	0.000321801	UP
XM_006584745.4	9.38303	-5.95037	1.82962	-3.25223	0.00114501	0.00472044	DOWN		XM_014777894.2	6.80991	-2.51763	1.06294	-2.36854	0.0178584	0.0738043	DOWN		XM_041016683.1	40.0653	-1.12894	0.553199	-2.04075	0.041276	0.168848	DOWN		XM_003532009.5	6.15547	6.18841	1.55909	3.96924	7.21e-05	0.000323319	UP
XM_006605194.4	10.0555	4.62781	1.42452	3.24869	0.00115939	0.00477181	UP		XM_006597268.4	2.47056	4.41704	1.86568	2.36752	0.0179075	0.0739498	UP		XM_041006661.1	64.663	1.25535	0.619384	2.02677	0.0426855	0.172887	UP		XR_001386555.3	6.19071	6.19569	1.56246	3.96534	7.33e-05	0.000328402	UP
XM_003541022.5	12.102	-4.32476	1.33364	-3.24283	0.00118349	0.00485666	DOWN		XM_003541028.5	5.40728	-2.956	1.24868	-2.3673	0.0179182	0.0739849	DOWN		XM_003530825.5	45.153	1.15455	0.570496	2.02377	0.0429941	0.173801	UP		XR_414681.2	11.5464	4.17909	1.0547	3.96237	7.42e-05	0.000331902	UP
XM_026123798.2	5.56773	5.68746	1.75424	3.24212	0.00118642	0.00486698	UP		XR_416894.4	2.58661	4.47698	1.89166	2.36669	0.0179478	0.0740806	UP		XM_003532381.5	61.4763	-1.40695	0.697339	-2.0176	0.0436334	0.175683	DOWN		XM_041017153.1	6.72643	-6.10484	1.54512	-3.95105	7.78e-05	0.000346751	DOWN
XM_006581261.4	10.0561	4.62792	1.42869	3.23928	0.00119831	0.00491172	UP		LOC100804108	4.63113	-2.97504	1.25714	-2.36652	0.0179561	0.0741056	DOWN		XM_003519965.5	72.7985	-2.6739	1.32595	-2.0166	0.0437373	0.175938	DOWN		XM_006583976.4	12.6129	4.31376	1.09337	3.94538	7.97e-05	0.00035438	UP
XR_005886256.1	6.01959	5.79709	1.79239	3.23428	0.0012195	0.00499092	UP		NM_001254174.2	8.40389	-2.8837	1.21929	-2.36507	0.0180268	0.074335	DOWN		XR_418569.3	55.4968	-1.26728	0.63261	-2.00325	0.0451504	0.179951	DOWN		XM_006578539.4	12.9842	-4.15969	1.05441	-3.94504	7.98e-05	0.000354809	DOWN
LOC100790132	8.28242	-6.75928	2.09765	-3.22231	0.00127163	0.00518965	DOWN		XM_003535027.4	2.46187	4.41238	1.86614	2.36445	0.018057	0.0744233	UP		XM_003526639.5	106.343	-1.14656	0.574501	-1.99575	0.0459613	0.182108	DOWN		XM_003543678.4	6.06476	6.16466	1.56693	3.93422	8.35e-05	0.000370044	UP
XM_006576790.3	10.5585	-4.26536	1.32465	-3.21999	0.00128194	0.00522837	DOWN		LOC100787479	2.75348	4.57889	1.94131	2.35865	0.0183413	0.0753684	UP		LOC100783821	55.1745	1.09567	0.550709	1.98956	0.0466393	0.183913	UP		XM_006577176.4	6.51274	-6.05958	1.54138	-3.93128	8.45e-05	0.00037431	DOWN
XM_014764054.2	9.27805	-5.08758	1.58017	-3.21964	0.00128351	0.00523326	DOWN		LOC100817226	2.62214	4.49523	1.90662	2.35769	0.018389	0.0754829	UP		XR_415638.4	39.2131	1.12454	0.565792	1.98755	0.0468614	0.184369	UP		XM_003552131.4	11.7652	-4.96596	1.26547	-3.92419	8.7e-05	0.00038471	DOWN
XR_001387638.3	5.51136	5.6734	1.76302	3.218	0.00129087	0.00525958	UP		LOC100813338	2.59736	-5.17848	2.19678	-2.3573	0.0184083	0.0755438	DOWN		XR_003267608.2	43.8107	-1.03573	0.522351	-1.98282	0.0473877	0.185771	DOWN		LOC100809179	7.4404	6.46634	1.6491	3.92114	8.81e-05	0.000389228	UP
LOC100796660	8.21718	-6.74822	2.10195	-3.21046	0.00132522	0.00538758	DOWN		NM_001254628.1	9.43913	2.2753	0.965972	2.35545	0.0185005	0.0758582	UP		XM_006579545.4	38.764	-1.40305	0.709777	-1.97675	0.0480702	0.187486	DOWN		XM_014765620.3	8.72172	5.7092	1.45667	3.91934	8.88e-05	0.000391949	UP
XM_041005388.1	9.31475	4.5449	1.42007	3.20048	0.00137201	0.00555382	UP		NM_001252806.2	2.45318	4.40772	1.87372	2.35239	0.0186531	0.0763201	UP		XM_041010817.1	114.349	-1.09859	0.557705	-1.96984	0.0488562	0.189393	DOWN		XM_006600692.3	6.63452	-6.08379	1.55243	-3.91888	8.9e-05	0.000392613	DOWN
XM_006592335.4	12.3921	3.89746	1.21928	3.19654	0.00139088	0.005625	UP		XM_003550658.5	3.78365	-5.71735	2.43056	-2.35228	0.0186589	0.0763252	DOWN		XM_003522820.4	56.017	1.02236	0.519429	1.96825	0.0490397	0.189919	UP		XM_003550542.5	6.44745	-6.04321	1.54271	-3.91728	8.96e-05	0.000394838	DOWN
LOC100803359	5.58254	5.68645	1.78584	3.18418	0.00145166	0.00584368	UP		LOC106795022	10.3276	-2.30244	0.979212	-2.35132	0.0187069	0.0765127	DOWN		XM_006601387.2	36.598	1.26342	0.643379	1.96373	0.049561	0.191254	UP		LOC100803103	6.1997	6.2021	1.58434	3.91462	9.05e-05	0.000398534	UP
XM_003539892.5	5.49063	5.66851	1.78092	3.18291	0.00145802	0.00586251	UP		XM_003538660.4	4.5637	-4.15187	1.76983	-2.34591	0.0189807	0.0773369	DOWN											XM_041011110.1	10.2212	5.03489	1.29003	3.90294	9.5e-05	0.000416739	UP
LOC100783745	9.27529	-5.04262	1.60129	-3.1491	0.00163773	0.00650857	DOWN		XM_003539165.5	4.94171	3.47736	1.48237	2.34581	0.0189856	0.0773474	UP											XM_014769820.3	6.27243	6.22107	1.59625	3.89729	9.73e-05	0.000426107	UP
XM_003540360.5	5.17989	5.5804	1.77251	3.1483	0.00164225	0.0065228	UP		NM_001249812.2	6.78801	2.50988	1.07007	2.34552	0.0190004	0.0773985	UP											XM_003545530.4	12.6007	-4.11496	1.05613	-3.89625	9.77e-05	0.000427842	DOWN
XM_003547371.5	5.15883	5.57741	1.77343	3.14498	0.00166099	0.00658899	UP		XM_014775863.3	4.91988	3.46245	1.4771	2.34409	0.0190737	0.0776142	UP											XM_003550859.5	6.40084	-6.03375	1.54897	-3.89534	9.81e-05	0.000429357	DOWN
LOC100808925	5.72751	5.73122	1.82418	3.14182	0.00167904	0.00665072	UP		NM_001251323.1	2.61378	4.49746	1.91863	2.34409	0.0190734	0.0776142	UP											LOC100799258	10.4089	5.05156	1.29833	3.89082	9.99e-05	0.000437159	UP
NM_001249373.2	5.23709	5.59747	1.78262	3.14003	0.00168932	0.00668996	UP		XM_003554949.5	2.75761	-5.25819	2.24358	-2.34366	0.0190957	0.0776851	DOWN											LOC100777101	83.8577	4.64818	1.19662	3.88441	0.000102578	0.000447928	UP
NM_001254200.1	9.29668	4.51589	1.44043	3.13511	0.00171792	0.00678626	UP		XR_005889750.1	9.24439	-2.26893	0.970357	-2.33825	0.0193744	0.0784928	DOWN											LOC102666269	5.82712	6.10866	1.57296	3.88355	0.000102943	0.000449361	UP
XM_003550444.5	15.4711	3.61669	1.15446	3.1328	0.00173149	0.00683599	UP		XM_041016232.1	9.20373	2.23002	0.954885	2.33538	0.0195238	0.0789856	UP											LOC106795770	10.0936	4.98059	1.28287	3.88239	0.000103435	0.000451287	UP
XM_003518335.4	8.86979	3.8488	1.22878	3.13223	0.00173487	0.0068462	UP		XM_006593765.4	12.9751	-2.28804	0.980152	-2.33437	0.0195764	0.0791097	DOWN											XM_006583458.4	7.1737	-6.19563	1.5967	-3.88028	0.000104335	0.000454993	DOWN
NM_001249915.3	9.38701	4.56346	1.45771	3.13056	0.00174473	0.00687967	UP		XM_041009747.1	9.10542	-2.44428	1.04784	-2.33268	0.019665	0.0793973	DOWN											XM_006600522.4	12.309	-4.01401	1.03494	-3.87851	0.000105099	0.000458047	DOWN
XM_041016931.1	8.72524	4.44673	1.42118	3.12891	0.00175458	0.0069115	UP		XM_006596370.4	2.62962	4.50624	1.93176	2.33271	0.0196634	0.0793973	UP											XM_003522313.5	10.3737	5.0413	1.30243	3.8707	0.000108524	0.00047189	UP
XM_006600391.3	11.6007	3.84464	1.23066	3.12406	0.00178375	0.00701134	UP		NM_001252781.1	6.20621	2.65908	1.14004	2.33245	0.0196773	0.0794283	UP											XM_006601255.3	8.89931	-5.51924	1.42748	-3.86644	0.000110437	0.000479516	DOWN
XM_014774314.3	5.02777	5.5375	1.77681	3.11654	0.00182989	0.00717893	UP		NR_048874.1	4.9515	3.48453	1.49473	2.3312	0.0197428	0.0796647	UP											XM_006606260.4	5.91184	6.13195	1.58672	3.86455	0.000111292	0.000482821	UP
XM_006584983.3	12.6535	3.93341	1.26257	3.11541	0.00183691	0.00720486	UP		LOC100814755	2.70024	4.54743	1.95129	2.33048	0.0197811	0.0797625	UP											LOC100776996	5.75366	6.0925	1.57902	3.85841	0.000114126	0.000494697	UP
XM_041013247.1	8.5412	-4.2653	1.36913	-3.11534	0.00183735	0.00720579	DOWN		XM_006577651.4	5.00533	3.37401	1.45131	2.3248	0.0200827	0.0807035	UP											XM_003525656.4	15.0762	-3.78045	0.982266	-3.8487	0.000118746	0.00051386	DOWN
LOC100781235	5.11136	5.56476	1.78677	3.11442	0.00184306	0.00722656	UP		XM_014771314.3	5.53901	2.9287	1.2612	2.32216	0.0202242	0.0811958	UP											XM_003538169.4	6.08957	-5.96198	1.55331	-3.83823	0.000123924	0.000534851	DOWN
XM_003539809.5	111.108	3.7041	1.19004	3.11258	0.00185457	0.00726676	UP		LOC121172757	4.70257	3.3981	1.46583	2.31821	0.020438	0.0818908	UP											XM_003521860.5	6.6855	6.31386	1.64698	3.83359	0.000126286	0.000544328	UP
NR_126799.1	6.6467	4.93981	1.58743	3.11183	0.00185933	0.0072846	UP		XM_014768512.3	13.2487	-2.22367	0.95938	-2.31782	0.0204589	0.0819552	DOWN											XM_014764080.3	11.8413	4.20075	1.0959	3.83316	0.000126506	0.000545146	UP
XM_041011918.1	9.52059	4.55376	1.46348	3.1116	0.00186079	0.00728786	UP		XM_003549215.5	3.45807	-4.59471	1.98499	-2.31473	0.020628	0.0825193	DOWN											XR_005890309.1	13.2991	-4.0712	1.06237	-3.83217	0.000127016	0.000547214	DOWN
XM_026128211.2	5.0082	5.53232	1.78059	3.10702	0.00188984	0.00738917	UP		XM_006604236.4	6.61623	2.83912	1.22809	2.31183	0.0207872	0.08296	UP											XM_003518187.5	9.84695	4.94453	1.29066	3.831	0.000127624	0.000549636	UP
XM_006586294.1	5.00878	5.53234	1.78228	3.10408	0.00190872	0.00745113	UP		LOC100795036	2.51723	-5.13765	2.22261	-2.31154	0.0208032	0.082985	DOWN											XM_006573042.4	7.80393	-6.3174	1.64932	-3.8303	0.000127986	0.000550997	DOWN
XM_006599932.1	4.97972	5.52453	1.77988	3.10388	0.00191003	0.00745476	UP		XM_041015128.1	8.16694	2.25817	0.977165	2.31094	0.0208361	0.0830776	UP											XR_003268056.1	7.25974	6.4306	1.67962	3.82861	0.000128867	0.000554456	UP
LOC100799258	4.95066	5.51668	1.78097	3.09757	0.00195115	0.00759908	UP		XM_014764496.3	11.378	-2.60541	1.12829	-2.30916	0.0209347	0.0833541	DOWN											XM_006597389.4	6.16521	6.18643	1.61801	3.82349	0.000131577	0.000565375	UP
XM_003545420.5	8.9593	4.45495	1.4415	3.0905	0.0019982	0.00776152	UP		XM_006573003.4	2.54272	4.46126	1.93691	2.30329	0.0212625	0.0842605	UP											XM_003523939.5	6.33711	-6.02056	1.57576	-3.82074	0.000133053	0.000571239	DOWN
XM_003545578.5	118.246	3.73853	1.21032	3.08889	0.00200909	0.00779948	UP		XM_014777266.3	5.15861	2.8939	1.25662	2.30293	0.0212829	0.0843286	UP											XM_003530709.5	139.395	-4.39701	1.15157	-3.81827	0.000134389	0.000576425	DOWN
XR_005888056.1	8.48594	4.40651	1.42761	3.08664	0.00202435	0.0078487	UP		XM_041005327.1	10.1127	2.24699	0.975967	2.30232	0.0213172	0.0844247	UP											XM_006605194.4	12.5126	3.97155	1.0412	3.81441	0.000136508	0.000584611	UP
XM_041017550.1	9.44465	4.54234	1.47363	3.08242	0.00205326	0.00794178	UP		XM_003536854.5	10.1796	2.41347	1.04874	2.30131	0.0213742	0.0845534	UP											XM_003546352.3	6.6795	6.31253	1.65554	3.81298	0.000137299	0.000587649	UP
XM_026125461.2	11.4349	3.77629	1.22788	3.07547	0.0021017	0.00811475	UP		XM_041005052.1	4.57082	3.34024	1.45236	2.29987	0.0214556	0.0848166	UP											XM_006604236.4	11.9743	-4.03771	1.06035	-3.80791	0.000140144	0.000598047	DOWN
XM_003532965.5	8.36217	-6.76849	2.20221	-3.0735	0.00211561	0.00816123	DOWN		XR_001383253.2	7.16562	-2.85692	1.24274	-2.2989	0.0215108	0.084976	DOWN											LOC100817398	11.6204	-3.92997	1.03217	-3.80749	0.000140387	0.000599015	DOWN
XM_003534912.4	8.36217	-6.76849	2.20221	-3.0735	0.00211561	0.00816123	DOWN		XM_006599925.4	2.41732	4.38108	1.90621	2.29832	0.0215436	0.0850564	UP											XM_003546423.5	10.5257	4.01102	1.05489	3.80232	0.000143345	0.000610912	UP
XM_014777266.3	4.89463	5.49864	1.79148	3.06934	0.00214535	0.00825494	UP		XM_003521688.5	3.71401	-3.75949	1.636	-2.29798	0.0215627	0.0851024	DOWN											XM_003547214.5	10.96	4.06622	1.07223	3.7923	0.000149258	0.000634386	UP
NM_001317435.1	12.0495	3.51945	1.1492	3.06252	0.00219483	0.00841933	UP		XM_006601116.4	7.45779	2.36729	1.03037	2.2975	0.0215902	0.0851914	UP											XM_003544348.5	11.0171	-4.86655	1.28329	-3.79225	0.000149291	0.000634452	DOWN
LOC113001672	6.08561	-6.30807	2.06184	-3.05943	0.00221756	0.00849529	DOWN		XM_041013954.1	7.85898	-2.27918	0.993495	-2.29411	0.0217844	0.085829	DOWN											NM_001248505.2	15.4177	-3.81459	1.00639	-3.79038	0.000150415	0.000639003	DOWN
XM_003545551.5	5.41282	-6.13867	2.00647	-3.05944	0.00221752	0.00849529	DOWN		XM_003551853.5	2.39994	4.37146	1.90733	2.29193	0.0219095	0.0862425	UP											XM_041011973.1	71.1602	-3.88325	1.02476	-3.78941	0.000151006	0.000641212	DOWN
XM_003532881.5	12.7601	-4.11935	1.34873	-3.05425	0.00225624	0.00862925	DOWN		XM_003541934.5	4.67954	3.38794	1.47927	2.29027	0.0220055	0.086501	UP											XM_006592862.4	12.6903	-4.0002	1.05684	-3.78505	0.00015368	0.000651873	DOWN
XR_005886519.1	7.52138	-4.61215	1.51328	-3.04778	0.00230536	0.00879491	DOWN		XM_003544385.5	4.82845	3.32232	1.45317	2.28625	0.0222395	0.0872505	UP											XM_003517640.5	6.64648	6.29342	1.66279	3.78486	0.000153798	0.000652297	UP
XR_005887859.1	5.22609	5.59671	1.83804	3.04493	0.00232736	0.00887302	UP		LOC100808544	2.48751	4.43337	1.94095	2.28412	0.0223646	0.0876709	UP											XM_003546360.5	6.08294	-5.96047	1.57491	-3.78464	0.000153928	0.000652772	DOWN
XM_006587917.1	7.45631	-4.76275	1.56508	-3.04314	0.00234122	0.00891613	DOWN		XM_006577804.4	5.14003	2.89516	1.27005	2.27956	0.0226338	0.0886349	UP											XM_003518154.5	6.56164	-6.0666	1.60654	-3.77618	0.000159254	0.000673771	DOWN
XM_003534700.5	4.9047	5.50137	1.80888	3.04131	0.00235552	0.0089647	UP		XM_006590856.4	4.83671	3.32864	1.46048	2.27915	0.0226584	0.0887109	UP											LOC100785639	11.0129	-4.86514	1.2887	-3.77525	0.00015985	0.000676053	DOWN
XM_003536724.5	8.2757	4.37048	1.44171	3.03146	0.00243374	0.0092352	UP		XM_003526164.2	3.61198	-3.59097	1.57626	-2.27816	0.0227168	0.0889296	DOWN											XM_006577540.3	5.52501	6.03565	1.60013	3.77197	0.000161964	0.000684272	UP
XM_041009238.1	8.21966	4.35915	1.44237	3.02222	0.00250929	0.00949602	UP		XM_003532403.4	4.50825	-3.92143	1.72357	-2.27519	0.0228948	0.0895546	DOWN											LOC100785712	6.71095	6.30339	1.67814	3.75618	0.000172527	0.000725157	UP
LOC100799971	12.8836	-3.43883	1.13865	-3.0201	0.00252691	0.00955754	DOWN		LOC100817834	6.73568	-2.39233	1.05171	-2.27471	0.022923	0.089614	DOWN											NM_001317660.1	9.78743	4.95889	1.32107	3.7537	0.000174243	0.000731944	UP
XR_001384135.3	4.74192	5.45321	1.80591	3.01964	0.00253074	0.00957098	UP		NM_001317616.1	7.62128	-2.35056	1.0357	-2.26954	0.0232352	0.0906377	DOWN											XM_041014153.1	6.35115	6.23989	1.66391	3.75015	0.000176731	0.000741184	UP
NM_001254433.2	4.76149	5.4587	1.80798	3.01924	0.00253413	0.00958173	UP		XM_006602626.4	9.41576	2.56918	1.13267	2.26826	0.0233135	0.0908397	UP											XR_005888526.1	9.41784	4.89834	1.30665	3.74877	0.000177703	0.000744999	UP
XM_003528707.4	377.978	3.46968	1.14934	3.01886	0.00253729	0.00959196	UP		XM_003539406.5	10.141	-2.55229	1.12594	-2.2668	0.0234022	0.0910607	DOWN											XM_003527908.5	5.7783	-5.88643	1.57039	-3.74838	0.000177981	0.00074608	DOWN
XM_003517863.4	6.95191	-6.50688	2.16476	-3.00582	0.00264862	0.00997565	DOWN		XM_003538430.5	2.32889	4.33234	1.91234	2.26546	0.0234843	0.0912869	UP											XM_003524388.5	10.8248	-4.83889	1.29481	-3.73713	0.00018613	0.000777073	DOWN
XM_014769697.3	15.989	-3.71813	1.23976	-2.99907	0.00270804	0.0101698	DOWN		XM_006577621.4	2.43537	4.4053	1.94469	2.2653	0.0234944	0.0913159	UP											XM_041009524.1	6.43509	6.25058	1.67272	3.73676	0.000186403	0.000777988	UP
TRNAY-GUA-13	6.75372	-4.58765	1.53037	-2.99775	0.00271984	0.0102097	DOWN		XM_006573034.4	2.36379	-5.05647	2.23238	-2.26506	0.0235091	0.0913316	DOWN											XM_003532366.5	11.5358	-3.97742	1.06563	-3.73247	0.00018961	0.000790034	DOWN
LOC106797951	8.23342	4.32904	1.44418	2.99757	0.00272141	0.0102145	UP		NM_001250251.2	2.36379	-5.05647	2.23238	-2.26506	0.0235091	0.0913316	DOWN											XM_006576065.4	11.5379	4.18834	1.12271	3.73055	0.000191061	0.000795448	UP
XM_006582415.1	7.95429	-4.26407	1.42274	-2.99709	0.00272569	0.0102262	DOWN		XM_003540074.4	5.4609	2.89716	1.28148	2.26079	0.0237725	0.0921561	UP											LOC100783350	10.7086	-4.82262	1.29298	-3.72986	0.00019159	0.000797556	DOWN
XM_003517968.4	8.53698	4.41463	1.47308	2.99687	0.00272769	0.0102315	UP		XM_003519016.5	4.69398	3.38775	1.49931	2.25954	0.0238496	0.0923535	UP											NM_001317430.1	76.6152	-4.14075	1.11092	-3.72732	0.000193525	0.000804683	DOWN
XR_001388975.2	5.03842	5.54033	1.84916	2.99614	0.0027342	0.0102504	UP		XR_001387680.3	9.43665	2.57014	1.1378	2.25886	0.0238919	0.092462	UP											XM_006578633.3	151.72	4.71509	1.26512	3.727	0.000193774	0.000805623	UP
XM_003530993.5	8.34389	4.38329	1.46548	2.99103	0.00278036	0.0103999	UP		XM_006586166.4	7.22253	-2.55165	1.13038	-2.25734	0.023987	0.0926519	DOWN											XM_003538361.5	6.30097	-6.01281	1.61438	-3.72453	0.000195682	0.000813089	DOWN
XM_003546953.5	8.15365	4.31736	1.44519	2.98741	0.00281353	0.0105105	UP		LOC100785095	5.86857	-2.52109	1.11699	-2.25703	0.024006	0.0927148	DOWN											LOC100790405	10.5439	-4.79822	1.28899	-3.72247	0.000197283	0.000818795	DOWN
XM_003544130.4	10.7976	-4.14849	1.40048	-2.96218	0.00305464	0.0113143	DOWN		XM_003518664.5	2.50489	4.44242	1.97197	2.25278	0.0242733	0.0934974	UP											NM_001292011.1	11.1862	4.11795	1.10686	3.72039	0.000198919	0.000825204	UP
XM_003533515.5	4.95482	5.51304	1.86554	2.9552	0.00312466	0.0115429	UP		XR_005888114.1	3.60971	-3.58784	1.59258	-2.25285	0.0242689	0.0934974	DOWN											XM_041017801.1	5.69163	-5.86299	1.57817	-3.71506	0.000203155	0.000841905	DOWN
XR_005892459.1	6.11435	-4.38683	1.48645	-2.95121	0.00316527	0.0116806	DOWN		XM_003532719.5	4.7129	3.39367	1.50717	2.25169	0.024342	0.0936956	UP											NM_001287453.1	9.96542	-4.18615	1.1275	-3.71277	0.000205003	0.000848589	DOWN
XM_041010805.1	8.31014	3.73761	1.27002	2.94295	0.00325105	0.0119604	UP		LOC100813114	2.36607	-5.05758	2.24657	-2.25125	0.0243698	0.0937605	DOWN											XM_041011709.1	6.04226	6.15244	1.65738	3.71215	0.000205503	0.000850366	UP
LOC100817787	8.48804	-6.78991	2.30778	-2.94218	0.00325909	0.0119802	DOWN		XM_014764715.1	2.36607	-5.05758	2.24657	-2.25125	0.0243698	0.0937605	DOWN											XR_003268050.1	6.31292	6.22831	1.68367	3.69925	0.000216241	0.000891826	UP
XM_003555264.5	9.46158	-4.93327	1.67727	-2.94125	0.00326896	0.0120124	DOWN		LOC100789396	2.36152	-5.05507	2.24733	-2.24936	0.0244894	0.094107	DOWN											XR_005889744.1	12.5605	-4.10461	1.10987	-3.69827	0.000217076	0.000894948	DOWN
XM_003550218.3	7.96298	4.28229	1.45599	2.94116	0.00326986	0.0120144	UP		XR_001383436.3	2.36152	-5.05507	2.24733	-2.24936	0.0244894	0.094107	DOWN											NM_001250981.2	12.4775	-4.09391	1.10947	-3.68995	0.000224295	0.000922615	DOWN
XM_003544337.5	53.247	4.80208	1.63346	2.93983	0.00328392	0.0120585	UP		XM_026126118.2	9.22069	-2.37618	1.05785	-2.24623	0.0246894	0.0947132	DOWN											LOC113001472	6.12324	6.17774	1.67754	3.68262	0.000230846	0.000947613	UP
XM_003522045.4	6.84461	-4.59313	1.5639	-2.93697	0.00331434	0.0121586	DOWN		NM_001249280.1	5.78263	2.62009	1.1666	2.24592	0.0247089	0.0947669	UP											XM_014771508.3	9.29221	4.86011	1.32011	3.68158	0.000231791	0.000951274	UP
XM_006576060.4	7.29519	-4.10977	1.40034	-2.93484	0.0033372	0.0122386	DOWN		XM_003546352.3	9.38979	-2.44247	1.08763	-2.24568	0.0247242	0.0947831	DOWN											XM_006574451.4	9.08875	4.84831	1.31714	3.68094	0.000232377	0.000953462	UP
XM_003534579.5	135.58	3.85783	1.31565	2.93227	0.00336495	0.0123235	UP		XM_003518983.5	4.79818	-3.14837	1.40399	-2.24245	0.0249324	0.0954319	DOWN											NM_001249627.3	10.6998	4.07038	1.10776	3.67442	0.000238391	0.000977026	UP
XR_003266910.1	12.1238	3.57518	1.21941	2.93191	0.00336888	0.0123367	UP		XM_006592459.4	4.95758	-2.42555	1.08203	-2.24166	0.0249831	0.0955614	DOWN											XM_041006217.1	9.89222	-4.17129	1.13602	-3.67186	0.000240788	0.000985953	DOWN
LOC100777726	4.80212	5.46788	1.86524	2.93147	0.00337361	0.0123457	UP		XM_006573110.4	5.77475	2.61215	1.16548	2.24127	0.0250086	0.0956218	UP											LOC100812571	5.88334	6.1254	1.67047	3.66688	0.000245532	0.00100344	UP
LOC106799724	7.8589	4.26188	1.4568	2.9255	0.00343902	0.0125618	UP		XM_003525265.5	6.45061	2.42755	1.08338	2.24072	0.0250441	0.0957201	UP											NM_001248360.2	11.7756	-4.00974	1.09356	-3.66668	0.000245724	0.00100411	DOWN
XM_003519619.5	4.48514	5.37242	1.8379	2.92313	0.00346537	0.0126475	UP		XM_003541304.4	8.16361	2.52575	1.12824	2.23865	0.0251785	0.0961584	UP											XR_003265053.1	6.11516	-5.96454	1.63471	-3.6487	0.000263575	0.00107086	DOWN
NM_001371556.1	4.48514	5.37242	1.8379	2.92313	0.00346537	0.0126475	UP		XM_006581590.3	6.26344	-3.58714	1.6051	-2.23484	0.025428	0.096879	DOWN											LOC100793787	10.2789	-4.83941	1.32639	-3.64855	0.000263729	0.00107136	DOWN
XM_006593948.4	10.776	3.35773	1.14875	2.92293	0.00346755	0.0126541	UP		XR_005886666.1	4.5284	3.33779	1.49503	2.2326	0.0255755	0.0974031	UP											XM_041009311.1	5.57149	6.04592	1.65757	3.64746	0.000264846	0.00107554	UP
XM_003550512.3	7.57001	-6.62464	2.27103	-2.91702	0.00353393	0.0128734	DOWN		XM_006585147.4	4.51784	3.32991	1.49168	2.23233	0.0255935	0.097439	UP											XM_014770437.2	9.47137	3.86973	1.06142	3.6458	0.000266565	0.00108162	UP
XM_003532454.5	4.47304	-5.86474	2.0108	-2.91662	0.00353851	0.0128846	DOWN		XM_014772041.3	4.42984	3.29606	1.47649	2.23236	0.025591	0.097439	UP											XM_006573542.4	5.46511	-5.80628	1.59467	-3.64105	0.000271531	0.00109971	DOWN
XM_003543485.5	7.86921	4.29244	1.4721	2.91586	0.0035471	0.0129066	UP		XM_003549328.5	3.56285	-3.70551	1.66147	-2.23026	0.0257303	0.0978731	DOWN											NM_001249080.2	5.18241	5.93767	1.63159	3.63919	0.0002735	0.00110706	UP
NM_001370602.1	4.53318	5.38691	1.84833	2.91447	0.00356293	0.0129588	UP		NR_126685.1	6.65166	2.40871	1.08037	2.22951	0.02578	0.0980033	UP											XM_006576890.4	111.171	-4.24968	1.17001	-3.63217	0.000281048	0.00113506	DOWN
XM_014762830.3	4.88971	-5.9936	2.05946	-2.91028	0.00361101	0.0131145	DOWN		XM_006592871.3	3.23633	3.75851	1.68652	2.22856	0.0258431	0.0982036	UP											XM_041014268.1	5.85214	-5.90625	1.62612	-3.63211	0.000281109	0.00113518	DOWN
LOC102666269	4.73834	5.45723	1.87677	2.90778	0.00364009	0.0132009	UP		LOC100815304	11.1473	-2.41646	1.08456	-2.22805	0.0258772	0.098306	DOWN											XM_003538963.5	9.88955	-4.78229	1.31915	-3.62528	0.000288646	0.00116288	DOWN
NM_001253032.2	4.60613	5.41415	1.86288	2.90633	0.00365697	0.0132579	UP		LOC100804312	3.55376	-3.70207	1.66159	-2.22803	0.0258786	0.098306	DOWN											NM_001248148.2	87.0304	-4.30808	1.18919	-3.62272	0.000291522	0.00117355	DOWN
XM_006594909.4	9.04424	3.85614	1.32793	2.90388	0.00368573	0.0133469	UP		XM_041013247.1	3.78957	-3.10603	1.39735	-2.2228	0.0262292	0.0992413	DOWN											LOC112997647	11.1466	5.15819	1.42542	3.61871	0.000296073	0.00118987	UP
XM_003545885.5	4.47507	5.36953	1.85335	2.8972	0.00376512	0.0135907	UP		XM_003548786.5	3.23184	3.73235	1.68073	2.22067	0.0263734	0.0996768	UP											LOC100815610	5.0797	5.90625	1.63318	3.6164	0.000298729	0.00119975	UP
XR_005889522.1	6.3615	-6.37913	2.20372	-2.89472	0.00379502	0.0136873	DOWN		XM_006588406.4	3.17477	3.72483	1.67977	2.21747	0.0265912	0.100312	UP											XM_006577651.4	10.6652	-4.80778	1.32966	-3.6158	0.000299419	0.00120238	DOWN
XR_413779.4	4.37898	5.34017	1.84663	2.89185	0.00382975	0.0137983	UP		LOC100789440	8.56178	2.31645	1.04531	2.21605	0.0266881	0.1006	UP											XM_003533213.4	5.71843	6.08812	1.68448	3.61424	0.000301227	0.00120856	UP
XM_003540943.4	151.367	3.73487	1.29173	2.89137	0.0038356	0.0138139	UP		XM_006589376.4	4.23789	3.17395	1.4345	2.21258	0.0269265	0.101267	UP											XM_041012271.1	9.56344	-4.65275	1.28777	-3.61303	0.00030264	0.00121342	DOWN
XM_006603026.1	4.51362	5.38117	1.86111	2.89137	0.00383568	0.0138139	UP		XM_006575435.4	3.3107	-5.52414	2.49851	-2.21098	0.0270375	0.101559	DOWN											LOC100792899	5.39651	-5.78589	1.604	-3.60716	0.000309563	0.00124008	DOWN
XR_005889769.1	6.67429	-6.44732	2.23176	-2.88889	0.00386604	0.0139161	DOWN		XM_041017066.1	5.24541	2.93183	1.32711	2.20919	0.0271614	0.10189	UP											XM_003551662.5	4.93277	5.86871	1.62739	3.6062	0.000310714	0.00124413	UP
XM_003519016.5	4.61029	5.40996	1.87444	2.88618	0.00389949	0.0140234	UP		XM_003539608.4	3.4759	-3.67313	1.66285	-2.20894	0.0271787	0.101944	DOWN											XM_003549827.5	5.43848	-5.79984	1.61151	-3.59901	0.000319434	0.00127664	DOWN
XM_041006488.1	4.43502	5.36021	1.85851	2.88414	0.00392481	0.0141014	UP		XR_417191.4	7.54177	2.26101	1.02403	2.20796	0.0272469	0.102088	UP											XM_006594909.4	9.89933	4.33866	1.20728	3.59376	0.000325934	0.00130059	UP
XM_003521002.5	4.35999	5.33424	1.85216	2.88001	0.00397657	0.0142653	UP		XR_005887800.1	5.74455	-3.01735	1.36851	-2.20485	0.0274649	0.102669	DOWN											XM_006581040.4	5.44608	-5.80167	1.61522	-3.59188	0.000328296	0.00130944	DOWN
XM_006591060.4	10.7829	3.73579	1.29993	2.87384	0.00405509	0.0145186	UP		XR_005892016.1	6.23715	2.30214	1.04442	2.20422	0.0275087	0.102776	UP											XM_003539131.3	5.1142	5.92602	1.6504	3.59066	0.000329847	0.00131519	UP
XM_003556418.4	4.53597	-5.88393	2.0498	-2.8705	0.00409829	0.0146537	DOWN		XM_003553159.4	4.41819	-2.97399	1.35201	-2.19968	0.0278294	0.10376	DOWN											XM_014766268.2	88.1519	-4.76933	1.32843	-3.59019	0.000330439	0.00131741	DOWN
LOC100813338	5.02646	-6.03168	2.10268	-2.86858	0.00412323	0.0147293	DOWN		XM_006574443.3	4.39465	3.29101	1.49751	2.19765	0.0279743	0.104141	UP											XM_006603026.1	5.01449	5.89542	1.64226	3.58981	0.000330921	0.00131889	UP
LOC100806453	7.18595	-6.54925	2.28767	-2.86285	0.00419844	0.014975	DOWN		NM_001250369.2	5.08756	3.52983	1.60696	2.19659	0.0280496	0.104364	UP											XM_006604042.4	5.15017	5.92426	1.65074	3.58885	0.000332136	0.00132285	UP
XM_006580124.4	14.9022	-4.73072	1.65386	-2.86041	0.00423098	0.0150772	DOWN		XM_006591565.1	2.35925	-5.05327	2.30303	-2.19419	0.028222	0.104915	DOWN											XR_005888877.1	5.4313	6.00369	1.67343	3.58765	0.00033367	0.00132823	UP
XM_006595323.1	4.94243	-5.00578	1.75138	-2.8582	0.00426053	0.0151654	DOWN		XM_003543084.5	4.10036	3.17672	1.45053	2.19004	0.0285214	0.105764	UP											XM_026124837.1	5.66968	6.06488	1.69853	3.57066	0.000356084	0.00140966	UP
NM_001255442.1	5.6097	-5.18758	1.81523	-2.85781	0.00426578	0.0151798	DOWN		XM_003521932.5	6.11949	-2.31052	1.05604	-2.18791	0.028676	0.106144	DOWN											XR_005888056.1	4.85631	5.8488	1.64166	3.56273	0.000367012	0.00145085	UP
XM_006581589.4	8.82083	4.43068	1.5521	2.85464	0.0043086	0.0153146	UP		XM_014769343.3	5.65763	2.58045	1.18078	2.18538	0.0288608	0.106629	UP											XM_003554825.5	11.5199	-3.84624	1.08014	-3.56089	0.000369604	0.00146046	DOWN
XM_014771391.2	4.65799	5.42641	1.90728	2.8451	0.00443972	0.0157134	UP		XM_003527170.4	3.22595	-3.5944	1.64607	-2.18362	0.0289903	0.107062	DOWN											XR_001384246.3	8.52754	4.72556	1.32711	3.56078	0.000369754	0.00146089	UP
XM_041009295.1	4.9525	-5.01081	1.76246	-2.84308	0.00446799	0.0157926	DOWN		XM_006591701.1	5.53224	3.01261	1.38052	2.18224	0.0290921	0.107368	UP											XR_005887241.1	9.77244	4.31749	1.21496	3.5536	0.000379993	0.00149773	UP
XM_003538963.5	7.51923	-3.63319	1.27802	-2.84283	0.00447155	0.0158004	DOWN		XM_041017680.1	5.46215	-2.595	1.19263	-2.17587	0.0295651	0.108657	DOWN											XM_041007955.1	5.56129	-5.83255	1.64251	-3.551	0.000383778	0.00151182	DOWN
XR_005892114.1	4.80658	-5.97391	2.10743	-2.83469	0.00458696	0.0161673	DOWN		XM_006577861.4	10.3658	-2.25528	1.03725	-2.17428	0.0296838	0.109035	DOWN											XM_006598307.3	5.17095	-5.72621	1.61309	-3.54983	0.000385483	0.00151804	DOWN
XM_041009889.1	4.44393	5.36295	1.89537	2.8295	0.00466212	0.0163891	UP		XM_003554349.5	4.59245	-4.10604	1.88875	-2.17394	0.0297096	0.109106	DOWN											XM_014767337.3	7.45155	5.46367	1.54722	3.53128	0.000413547	0.0016204	UP
XM_003526146.5	518.536	4.27794	1.51434	2.82495	0.00472884	0.0165919	UP		NM_001358347.1	4.37727	3.28587	1.51372	2.17072	0.029952	0.109819	UP											XM_006575555.4	5.50509	-5.81572	1.65077	-3.52303	0.000426648	0.00166756	DOWN
XM_041017687.1	13.0737	-3.56095	1.26123	-2.82339	0.0047519	0.0166577	DOWN		LOC102661823	3.14723	3.70595	1.70895	2.16855	0.030117	0.110295	UP											XM_006586166.4	5.21464	5.95086	1.69223	3.51658	0.00043715	0.00170547	UP
NM_001252838.1	9.09949	-5.01763	1.77786	-2.82228	0.0047684	0.0167105	DOWN		XM_014774059.3	2.40732	-4.03707	1.86387	-2.16596	0.0303142	0.110824	DOWN											NM_001317616.1	5.36009	5.99529	1.70693	3.51232	0.000444221	0.00173062	UP
XM_014762792.3	4.28289	5.31013	1.88207	2.82143	0.004781	0.0167479	UP		XM_014763664.3	4.79149	3.2955	1.52152	2.16593	0.0303165	0.110824	UP											XM_006575865.1	5.81739	6.11337	1.74083	3.51176	0.000445154	0.00173325	UP
XM_003545169.5	17.7424	-3.59557	1.27457	-2.821	0.00478742	0.0167653	DOWN		XM_006575626.4	4.53743	3.34674	1.54691	2.1635	0.0305029	0.111342	UP											XM_041011763.1	4.98299	5.87627	1.67335	3.51168	0.000445286	0.00173345	UP
XM_003526375.3	3.96748	-5.69933	2.02107	-2.81995	0.00480308	0.0168106	DOWN		XM_003522404.4	3.14582	-3.56206	1.64732	-2.16234	0.030592	0.111611	DOWN											XM_014768649.3	5.13818	5.9317	1.69273	3.50423	0.000457932	0.00177826	UP
XM_003541499.5	7.69718	4.26358	1.51433	2.81548	0.00487038	0.01702	UP		XM_003523661.4	7.60284	-2.24203	1.03714	-2.16174	0.0306382	0.111702	DOWN											LOC100816658	67.1786	-3.89037	1.11184	-3.49904	0.000466933	0.00181029	DOWN
XM_003535436.5	5.26083	-6.09775	2.16827	-2.81226	0.00491943	0.0171705	DOWN		XM_003525244.5	4.73234	3.41533	1.58085	2.16044	0.0307384	0.111996	UP											LOC100808238	8.21044	4.67127	1.33713	3.49351	0.000476718	0.00184485	UP
XM_003528355.5	14.675	-3.568	1.26968	-2.81016	0.00495173	0.0172662	DOWN		XM_006604662.4	8.40063	-2.51735	1.16704	-2.15704	0.0310024	0.112813	DOWN											XM_041012747.1	88.4507	4.15495	1.19015	3.49111	0.00048101	0.00185966	UP
LOC100777330	5.74667	4.71685	1.67859	2.81001	0.004954	0.0172689	UP		XM_003524408.5	5.11444	-2.4226	1.12752	-2.14862	0.0316649	0.114676	DOWN											XM_003520161.5	5.04621	-5.69023	1.63333	-3.48381	0.000494325	0.00190786	DOWN
XR_005889397.1	7.8746	3.65103	1.30158	2.80507	0.0050305	0.0175006	UP		XM_041005831.1	6.34488	2.69092	1.25245	2.14852	0.0316725	0.114679	UP											XM_003521862.4	8.73894	4.75662	1.36584	3.48256	0.000496649	0.0019156	UP
NR_157215.1	17.5967	-3.40271	1.21498	-2.80063	0.00510026	0.0177062	DOWN		XM_003541409.4	6.17784	2.64856	1.23368	2.14688	0.0318029	0.114993	UP											LOC100820415	11.198	4.0805	1.17201	3.48164	0.000498359	0.00192158	UP
XM_006593796.4	19.3257	-4.06314	1.45273	-2.79689	0.00515965	0.0178857	DOWN		XR_005886909.1	7.57675	-2.22073	1.03536	-2.14488	0.0319624	0.115472	DOWN											NM_001249380.1	5.47071	-5.80418	1.6674	-3.48098	0.000499575	0.00192585	DOWN
LOC100794178	7.24948	4.16988	1.49132	2.7961	0.00517229	0.0179241	UP		XM_006587678.3	4.88186	-3.1967	1.49092	-2.14411	0.0320239	0.115682	DOWN											XM_006581090.4	5.12625	-5.71476	1.64247	-3.47938	0.000502572	0.00193614	DOWN
LOC121174918	5.65395	4.70265	1.68336	2.79361	0.00521239	0.018047	UP		XM_003534033.4	3.16547	-3.51939	1.6424	-2.14283	0.0321265	0.115943	DOWN											XM_003521689.5	5.11186	-5.70714	1.64185	-3.47605	0.000508853	0.00195827	DOWN
XM_006599127.4	10.4305	-4.00031	1.43439	-2.78887	0.00528927	0.0182732	DOWN		NM_001289304.2	4.80337	-3.16498	1.47785	-2.14162	0.0322244	0.116198	DOWN											XM_014775524.3	4.91485	-5.65151	1.62671	-3.4742	0.000512385	0.00197144	DOWN
NM_001248364.2	10.3846	3.62927	1.30156	2.78841	0.00529683	0.0182957	UP		XM_003526897.5	2.90485	-4.30359	2.01422	-2.13661	0.03263	0.117214	DOWN											XR_005892690.1	4.88726	-5.64419	1.62657	-3.46999	0.000520472	0.00199978	DOWN
XM_003556661.5	4.26391	5.30397	1.90214	2.78842	0.00529663	0.0182957	UP		XM_003554149.5	6.1586	2.3449	1.10006	2.13162	0.0330384	0.118373	UP											XM_006584934.3	10.8458	-3.8776	1.1178	-3.46895	0.0005225	0.0020065	DOWN
XM_041012388.1	7.88906	-6.68427	2.39951	-2.78568	0.00534151	0.0184427	DOWN		XM_041017183.1	5.53561	2.54181	1.19313	2.13036	0.0331417	0.118594	UP											XR_003265055.1	5.15052	-5.7209	1.64933	-3.46863	0.000523126	0.00200869	DOWN
XM_006596239.4	12.0168	-3.65123	1.31097	-2.78515	0.00535034	0.0184695	DOWN		XM_041017806.1	7.79104	2.44984	1.15102	2.1284	0.0333038	0.119062	UP											XM_003518062.5	8.86428	4.81675	1.39093	3.46297	0.000534241	0.00204722	UP
XR_005887210.1	4.15925	5.26767	1.89346	2.78203	0.00540198	0.018622	UP		XM_003546548.5	4.36558	3.15999	1.48784	2.12387	0.0336808	0.120133	UP											XM_003527134.5	4.90629	-5.64924	1.63235	-3.4608	0.000538566	0.00206182	DOWN
LOC100780297	7.27123	4.14055	1.48934	2.78012	0.00543389	0.0187246	UP		XM_003521968.4	7.68348	-2.36659	1.1145	-2.12346	0.0337154	0.120232	DOWN											XM_003520393.5	11.0613	-3.92021	1.13277	-3.46073	0.000538723	0.0020622	DOWN
XM_006591808.4	8.48205	3.75739	1.35371	2.77561	0.00550978	0.0189524	UP		XM_003549695.5	4.39325	3.28645	1.54818	2.12279	0.0337719	0.120396	UP											XM_041017549.1	4.77385	5.82652	1.68587	3.45608	0.000548092	0.00209606	UP
XM_006589376.4	4.07415	5.23675	1.89036	2.77023	0.0056016	0.0192379	UP		XM_041013123.1	2.36288	4.35238	2.05252	2.1205	0.0339637	0.120929	UP											XM_003551687.4	4.68388	5.79048	1.67643	3.45407	0.000552202	0.00211044	UP
XM_014772241.3	5.38314	4.62073	1.66801	2.7702	0.0056022	0.019238	UP		XM_026127702.2	5.18083	-3.01228	1.42299	-2.11687	0.034271	0.121782	DOWN											XM_003551664.5	8.03666	4.67696	1.35478	3.45221	0.000556022	0.00212278	UP
XM_006577345.1	13.1467	3.36148	1.21363	2.76976	0.00560976	0.0192564	UP		LOC106796474	3.68525	-3.03376	1.43433	-2.11511	0.0344205	0.122199	DOWN											XM_003517968.4	8.18719	4.66287	1.35154	3.45005	0.000560481	0.00213845	UP
XM_041010762.1	5.40271	4.6257	1.67404	2.76319	0.00572403	0.0196062	UP		XM_041009979.1	3.00932	3.61869	1.71192	2.11382	0.0345308	0.122489	UP											XM_006596554.3	5.37356	5.98177	1.73448	3.44874	0.00056321	0.0021484	UP
XM_003544312.4	4.14326	5.25638	1.90508	2.75913	0.00579549	0.0198257	UP		XM_003528911.5	2.82762	4.61302	2.1838	2.11239	0.0346534	0.122835	UP											XM_003527673.4	8.82165	-3.96846	1.15595	-3.43306	0.000596812	0.00226507	DOWN
XM_003518113.4	14.7901	-4.72487	1.71486	-2.75524	0.00586484	0.0200315	DOWN		XM_014777554.1	5.8764	-2.80313	1.3281	-2.11063	0.0348038	0.123139	DOWN											NM_001256079.2	4.82781	5.83001	1.70062	3.42817	0.000607659	0.00230211	UP
XM_003521872.4	257.723	3.88235	1.40987	2.7537	0.00589263	0.0201126	UP		XM_041007489.1	5.58471	2.55904	1.21369	2.10848	0.0349892	0.123616	UP											XM_003551432.5	4.99104	-5.67581	1.65671	-3.42595	0.000612654	0.00231908	DOWN
LOC100776996	4.1237	5.25009	1.91615	2.73991	0.00614563	0.0208577	UP		XM_003545530.4	5.98364	2.68211	1.27222	2.10821	0.0350128	0.123674	UP											XM_041008614.1	5.30909	5.96585	1.74225	3.42423	0.000616543	0.00233234	UP
XM_006605869.4	7.33342	4.19074	1.52995	2.73914	0.00616008	0.0208978	UP		XM_006596958.4	4.26012	3.24392	1.539	2.10781	0.0350473	0.12377	UP											XM_006598087.4	11.2833	5.1312	1.49931	3.42236	0.000620795	0.00234546	UP
XM_003529764.4	7.45449	4.17657	1.52541	2.738	0.00618135	0.0209541	UP		NM_001357951.1	2.40431	-4.04005	1.92188	-2.10214	0.0355413	0.125102	DOWN											XM_003546514.5	8.40954	4.72568	1.3821	3.4192	0.000628047	0.00237137	UP
NM_001292011.1	7.53348	4.23484	1.54665	2.73807	0.00618006	0.0209541	UP		XM_014763508.3	6.45752	2.38625	1.13569	2.10114	0.0356283	0.125381	UP											NM_001251387.1	4.80383	5.83451	1.70677	3.41846	0.000629772	0.0023766	UP
XM_026128046.2	7.99003	-3.78073	1.38223	-2.73523	0.00623359	0.0211028	DOWN		XM_041008563.1	3.33658	-3.46182	1.6477	-2.101	0.0356406	0.1254	DOWN											XM_003534597.5	5.06171	5.90238	1.72748	3.41675	0.000633733	0.00238984	UP
LOC113002118	6.33085	-6.36629	2.3301	-2.7322	0.00629131	0.0212631	DOWN		XR_005890188.1	4.14378	3.20243	1.52458	2.10054	0.0356817	0.125496	UP											XM_003533312.5	8.66192	-4.49864	1.31724	-3.4152	0.00063736	0.002402	DOWN
XM_041009706.1	6.33085	-6.36629	2.3301	-2.7322	0.00629131	0.0212631	DOWN		NM_001254428.2	2.95144	3.61884	1.72394	2.09917	0.0358018	0.125657	UP											NM_001254266.2	9.06643	-4.56314	1.33625	-3.41488	0.000638111	0.00240458	DOWN
XM_041010590.1	4.54709	5.39837	1.97968	2.72689	0.00639349	0.0215729	UP		XM_003550072.5	4.23837	-3.80395	1.81274	-2.09846	0.0358645	0.125813	DOWN											XM_003528039.5	8.68288	-4.50168	1.31858	-3.41404	0.00064006	0.00241117	DOWN
XM_003546191.5	4.93691	-4.99873	1.83318	-2.72681	0.00639505	0.0215761	DOWN		XR_415139.3	7.63957	2.41453	1.15238	2.09525	0.0361484	0.126549	UP											XM_041015178.1	4.91293	-5.65108	1.65689	-3.41066	0.000648064	0.00243775	DOWN
XM_006596859.3	6.28736	-6.35659	2.33166	-2.72621	0.00640666	0.021609	DOWN		XM_003535579.5	10.9579	2.32294	1.10985	2.09302	0.0363476	0.127064	UP											NM_001370696.1	8.48072	-4.55358	1.33583	-3.40879	0.000652523	0.00245043	DOWN
XM_003543084.5	3.97007	5.19857	1.90715	2.72584	0.00641385	0.021627	UP		XR_005890654.1	10.2857	-2.21838	1.06078	-2.09128	0.0365032	0.127452	DOWN											XM_041012719.1	4.74542	-5.60136	1.64358	-3.40803	0.000654345	0.00245702	DOWN
XM_026124837.1	3.95051	5.19201	1.90529	2.72505	0.00642923	0.0216683	UP		XM_003549236.5	4.56937	-2.89468	1.38447	-2.09083	0.0365434	0.127554	DOWN											XM_006575997.3	9.60374	3.90142	1.14858	3.39675	0.000681912	0.00255308	UP
XM_014771735.3	6.95483	4.07552	1.49616	2.724	0.00644974	0.021727	UP		XM_041007938.1	7.99646	-2.3609	1.13266	-2.08439	0.0371251	0.128992	DOWN											LOC100796084	7.69888	4.59987	1.35467	3.39556	0.000684891	0.00256343	UP
XM_003548533.5	4.07473	5.23671	1.92291	2.72332	0.00646286	0.0217691	UP		XM_006596517.1	5.76536	-2.34912	1.12707	-2.08427	0.0371356	0.129016	DOWN											XM_014765662.3	11.7997	-3.87377	1.14213	-3.3917	0.000694592	0.00259516	DOWN
XM_014762171.2	10.0013	3.56591	1.31007	2.72193	0.00649019	0.0218527	UP		XR_005891618.1	4.08031	3.17547	1.52452	2.08293	0.0372577	0.129316	UP											XM_003536986.5	11.7894	-4.01192	1.18629	-3.38191	0.000719846	0.00268089	DOWN
XM_041014263.1	6.77785	-6.46493	2.37729	-2.71946	0.00653892	0.0219815	DOWN		XM_041011763.1	7.09581	-2.27723	1.09586	-2.07802	0.0377075	0.130475	DOWN											XM_003516456.5	4.8939	-5.64601	1.6708	-3.37923	0.000726903	0.00270438	DOWN
XM_006601367.1	7.65248	4.25351	1.56442	2.7189	0.00654985	0.0220132	UP		XM_014771180.2	6.06013	-2.3543	1.13334	-2.07731	0.0377733	0.13065	DOWN											XM_003542425.5	4.8939	-5.64601	1.6708	-3.37923	0.000726903	0.00270438	DOWN
XM_041017738.1	7.9161	-4.14396	1.52569	-2.71611	0.00660536	0.0221783	DOWN		XM_014770536.2	5.33311	-2.2289	1.0734	-2.07649	0.0378486	0.13082	DOWN											XM_006587602.3	4.45749	5.727	1.69517	3.37843	0.000729015	0.00271111	UP
XR_005892428.1	7.02452	4.08743	1.50523	2.71548	0.00661791	0.0222141	UP		LOC100783745	3.40131	-3.61881	1.74356	-2.07553	0.0379373	0.131016	DOWN											XM_006581143.4	4.4515	5.72525	1.69523	3.37727	0.000732094	0.00272116	UP
XM_003536830.5	6.1735	-4.30633	1.58661	-2.71418	0.00664408	0.0222976	DOWN		XM_003532319.4	3.78952	-2.73472	1.32049	-2.07099	0.0383594	0.132061	DOWN											LOC102668718	4.93052	5.8633	1.73706	3.37542	0.000737029	0.00273781	UP
XM_003547229.4	3.94251	5.18598	1.91396	2.70955	0.00673748	0.0225785	UP		XM_006583462.4	4.13582	3.19704	1.54509	2.06916	0.0385307	0.132498	UP											LOC100814707	8.68721	-4.58509	1.36046	-3.37024	0.000751038	0.00278468	DOWN
XM_003526577.4	3.92353	5.17937	1.91399	2.70606	0.00680874	0.0227866	UP		XM_014766992.3	4.57975	3.23298	1.56452	2.06644	0.0387872	0.133206	UP											XR_003267153.2	4.95954	-5.66356	1.68122	-3.36872	0.000755168	0.00279855	DOWN
XM_006600705.4	4.28943	-4.79901	1.77585	-2.70238	0.0068845	0.0230004	DOWN		XR_003268046.1	4.08086	-3.10217	1.50185	-2.06557	0.0388693	0.133387	DOWN											XM_003522867.5	4.82354	-5.62696	1.67096	-3.36749	0.000758553	0.00281023	DOWN
LOC100811832	22.6253	-3.43705	1.27365	-2.69858	0.0069636	0.0232336	DOWN		XM_003555264.5	3.29928	-3.42874	1.66648	-2.05747	0.0396408	0.135451	DOWN											XM_006586323.1	4.65164	5.77604	1.71794	3.36218	0.000773286	0.00285922	UP
XM_003537414.5	3.91196	5.17879	1.91987	2.69746	0.006987	0.0233005	UP		XM_006596233.3	9.37482	2.27706	1.10733	2.05636	0.0397479	0.135736	UP											XM_041016265.1	4.91677	-5.65207	1.68136	-3.3616	0.000774916	0.00286466	DOWN
XM_041012770.1	6.88862	4.09272	1.51795	2.69621	0.00701334	0.0233727	UP		XR_003263010.1	2.67354	-4.21021	2.04879	-2.05497	0.0398819	0.136058	DOWN											XM_006582744.1	6.1374	5.18094	1.54208	3.35971	0.000780233	0.00288372	UP
XM_003520019.5	7.77611	-4.84019	1.7963	-2.69453	0.00704882	0.023473	DOWN		XM_003535284.4	4.04893	-3.74658	1.8234	-2.05472	0.0399063	0.136114	DOWN											XM_041014617.1	4.61213	-5.55966	1.65628	-3.35672	0.00078874	0.00291277	DOWN
XM_003523611.4	9.5808	3.49962	1.3015	2.68891	0.0071686	0.0237968	UP		XM_006575045.4	6.98991	-2.65969	1.29786	-2.04929	0.040434	0.137544	DOWN											LOC121173071	4.34354	5.68072	1.69323	3.35495	0.000793791	0.00292962	UP
XM_006590893.4	9.47561	3.53679	1.31637	2.68677	0.00721461	0.0239291	UP		LOC100817398	5.46944	2.44671	1.19453	2.04826	0.040535	0.13784	UP											XM_014776448.3	9.66209	3.8932	1.16085	3.35377	0.0007972	0.0029413	UP
LOC113002182	6.72434	4.05819	1.51053	2.6866	0.00721825	0.023937	UP		LOC100813196	3.27012	-2.96892	1.44974	-2.04789	0.0405707	0.137886	DOWN											XM_014766282.3	4.27007	5.65888	1.68826	3.35191	0.00080257	0.0029593	UP
XM_006589391.4	8.96442	-4.83902	1.80117	-2.6866	0.00721837	0.023937	DOWN		XM_003542793.5	4.07812	-3.74798	1.83057	-2.04745	0.0406143	0.137992	DOWN											LOC100809760	4.34054	5.67984	1.6959	3.34917	0.00081055	0.00298444	UP
XM_003547066.5	10.112	-4.39252	1.6386	-2.68066	0.00734761	0.0243031	DOWN		LOC102660335	2.87326	3.57323	1.74892	2.0431	0.0410422	0.139115	UP											XM_003537684.5	4.37877	5.69117	1.70039	3.34698	0.000816973	0.00300594	UP
NM_001254233.2	4.60497	5.41364	2.01974	2.68036	0.00735438	0.0243186	UP		XR_001385578.3	2.84642	3.56059	1.74396	2.04167	0.0411838	0.139499	UP											XM_003532232.5	10.5916	-3.85698	1.15452	-3.34077	0.000835459	0.00306832	DOWN
XM_003547469.4	6.76565	4.03196	1.50489	2.67924	0.00737885	0.024388	UP		XM_003531907.5	2.76571	-5.27925	2.58719	-2.04054	0.041297	0.13978	DOWN											XR_003263051.1	4.23484	5.64835	1.69077	3.34069	0.000835706	0.0030686	UP
XM_003543264.5	11.0274	-3.9144	1.46106	-2.67916	0.0073808	0.0243898	DOWN		XM_006590393.4	5.33681	2.48608	1.21897	2.0395	0.0414001	0.140023	UP											XM_003540906.4	8.25068	-4.50692	1.35084	-3.33637	0.000848787	0.00311441	DOWN
XR_003267990.1	4.05817	5.22543	1.95161	2.6775	0.00741735	0.0244966	UP		XM_003549690.5	6.5204	2.38144	1.16822	2.03851	0.041499	0.140247	UP											XM_014764054.2	8.21646	-4.50123	1.34998	-3.3343	0.000855154	0.0031349	DOWN
LOC102659896	13.2723	-3.34316	1.25178	-2.67072	0.00756888	0.0249357	DOWN		XM_006598228.3	4.83593	-2.81341	1.38135	-2.03671	0.0416791	0.140661	DOWN											LOC113000430	4.26408	5.65707	1.69685	3.33386	0.000856486	0.00313914	UP
LOC113000732	4.19525	-4.77239	1.79475	-2.65909	0.0078352	0.0256893	DOWN		XM_026128828.2	2.74981	-5.2714	2.59026	-2.03509	0.0418421	0.141086	DOWN											NM_001255299.2	8.38016	-4.44558	1.33419	-3.33204	0.000862107	0.0031575	DOWN
LOC112997799	6.37204	-6.37564	2.39885	-2.65779	0.00786556	0.0257719	DOWN		XR_005892114.1	2.74981	-5.2714	2.59026	-2.03509	0.0418421	0.141086	DOWN											XM_014774313.2	157.471	-4.52828	1.36105	-3.32705	0.000877708	0.00321006	DOWN
XM_003523304.3	6.3503	-6.37082	2.39973	-2.65481	0.00793524	0.0259758	DOWN		LOC113002307	2.74981	-5.2714	2.59026	-2.03509	0.0418421	0.141086	DOWN											NM_001354846.1	8.29548	-4.43184	1.33371	-3.32293	0.000890768	0.00325519	DOWN
NM_001248276.1	4.96208	4.50216	1.69919	2.6496	0.00805878	0.0263357	UP		XM_006596550.3	2.74981	-5.2714	2.59026	-2.03509	0.0418421	0.141086	DOWN											LOC100797783	5.20238	-5.73405	1.72639	-3.32141	0.000895632	0.00327196	DOWN
XR_005886403.1	15.0667	-4.01597	1.51773	-2.64603	0.00814428	0.0265852	DOWN		XM_014770831.3	56.1452	2.44789	1.20362	2.03377	0.0419744	0.141435	UP											XM_003550636.5	4.19961	5.63774	1.69775	3.32071	0.000897878	0.00327984	UP
XM_003520419.4	13.1127	-3.48188	1.31721	-2.64337	0.00820854	0.0267657	DOWN		LOC100795234	3.96624	3.12964	1.53889	2.0337	0.0419823	0.141448	UP											XM_006578604.4	7.84086	4.60351	1.38738	3.31814	0.000906184	0.00330661	UP
XM_006575731.4	3.90604	5.17023	1.95602	2.64323	0.00821187	0.0267707	UP		XM_003531319.4	2.78259	3.52186	1.73422	2.0308	0.0422753	0.142253	UP											XR_005886626.1	4.46078	-5.51142	1.66432	-3.31153	0.000927882	0.00337882	DOWN
LOC100794769	3.85742	5.15329	1.95004	2.64265	0.00822594	0.0268116	UP		XR_417569.4	3.4281	-3.03477	1.49886	-2.02472	0.0428958	0.143804	DOWN											XR_417071.3	4.66731	-5.57533	1.68577	-3.30728	0.000942059	0.00342594	DOWN
NM_001248824.2	3.82744	5.14584	1.94794	2.64169	0.00824945	0.0268857	UP		XR_005886552.1	2.82757	3.54352	1.75223	2.02229	0.0431462	0.144446	UP											XM_041018496.1	8.15869	4.64916	1.40624	3.30609	0.000946094	0.00343957	UP
XR_003265963.1	7.11224	3.49312	1.32235	2.6416	0.00825162	0.0268903	UP		XM_041008614.1	7.13667	-2.83763	1.40419	-2.02083	0.0432974	0.144838	DOWN											XM_041013441.1	4.69287	5.79354	1.75247	3.30593	0.000946619	0.00344113	UP
XM_041017499.1	3.73227	5.10861	1.93477	2.64042	0.00828032	0.0269561	UP		XM_041006559.1	3.39447	-2.92313	1.44697	-2.02018	0.0433644	0.14502	DOWN											XM_003540155.5	8.21351	-4.49859	1.36288	-3.3008	0.000964099	0.00349781	DOWN
XR_005891208.1	9.49329	3.48741	1.32155	2.63888	0.00831811	0.0270589	UP		XM_026124739.2	33.35	3.73086	1.84763	2.01926	0.0434597	0.145282	UP											XM_003543264.5	7.93438	-4.45607	1.35013	-3.30047	0.00096522	0.00350098	DOWN
LOC121173688	4.40573	-5.84148	2.21756	-2.63419	0.00843374	0.0273814	DOWN		XM_003518610.5	6.26808	-2.23232	1.10659	-2.0173	0.043664	0.145793	DOWN											XM_014764547.3	4.59118	-5.55379	1.68621	-3.29366	0.000988922	0.0035783	DOWN
LOC100782756	3.96266	5.19286	1.97361	2.63114	0.00850989	0.0275824	UP		XM_006583939.4	3.86499	-3.90428	1.93956	-2.01297	0.0441177	0.146993	DOWN											XR_414265.4	4.43319	-5.50336	1.67455	-3.28648	0.00101447	0.0036601	DOWN
XM_006573800.4	5.07901	4.53406	1.72697	2.62544	0.00865367	0.0279938	UP		XM_041005890.1	2.89448	3.55656	1.76755	2.01214	0.0442053	0.14717	UP											LOC100777672	8.30143	4.11404	1.25811	3.27002	0.00107539	0.00386516	UP
XM_003537279.5	4.18565	5.27855	2.01313	2.62206	0.00874004	0.0282417	UP		LOC113002363	3.45499	-3.48511	1.73254	-2.01156	0.0442664	0.14736	DOWN											XM_041006803.1	4.51986	-5.53324	1.69467	-3.26509	0.00109431	0.00392963	DOWN
XM_003528558.5	415.11	3.95267	1.50812	2.62094	0.00876889	0.0283192	UP		LOC100779293	4.3275	-2.99057	1.4868	-2.01141	0.0442821	0.147383	DOWN											XM_006589406.3	9.91471	3.92756	1.20401	3.26206	0.00110605	0.0039702	UP
XM_003538117.5	3.97691	5.204	1.9895	2.61573	0.00890377	0.0287142	UP		XM_014765183.3	3.80881	-2.71339	1.35083	-2.00868	0.0445711	0.148201	DOWN											XM_026125522.1	9.26235	3.78503	1.1604	3.26185	0.0011069	0.00397206	UP
XM_003519113.5	9.01159	3.45651	1.3251	2.60849	0.00909415	0.0292693	UP		XM_003516328.5	5.27342	2.37686	1.1849	2.00597	0.0448599	0.148874	UP											XR_005890866.1	4.39609	-5.49242	1.6841	-3.26133	0.00110892	0.00397852	DOWN
XR_414583.4	3.84527	5.15251	1.97606	2.60746	0.00912165	0.0293416	UP		XM_003549264.5	4.56538	2.65275	1.32284	2.00534	0.0449268	0.149051	UP											NM_001251393.2	145.579	-5.95186	1.82515	-3.26102	0.00111012	0.00398245	DOWN
XM_006596548.4	6.87706	-4.59895	1.76458	-2.60625	0.00915387	0.0294235	DOWN		LOC100803359	6.19229	2.35597	1.17609	2.00323	0.0451523	0.149654	UP											NM_001317447.1	4.12314	5.61422	1.7221	3.26011	0.00111369	0.00399364	UP
XM_014767762.3	6.53159	4.01893	1.54448	2.60212	0.00926486	0.0297227	UP		XM_006590133.4	2.79161	3.53474	1.76645	2.00104	0.0453877	0.150255	UP											XM_006577512.1	8.9523	3.79911	1.16646	3.25695	0.00112616	0.00403557	UP
XM_006574233.1	3.33381	-5.44435	2.09378	-2.60025	0.00931557	0.0298579	DOWN		XM_041016044.1	5.49103	-2.51816	1.25919	-1.99983	0.0455188	0.150563	DOWN											XM_003524330.5	8.64166	-4.58902	1.41074	-3.25292	0.00114227	0.00408839	DOWN
LOC102668695	3.47798	-5.50075	2.11749	-2.59777	0.00938318	0.0300526	DOWN		XR_005887605.1	5.44421	-2.40869	1.20451	-1.99972	0.0455303	0.150586	DOWN											XM_006606875.1	7.87227	4.00001	1.23012	3.25173	0.00114706	0.0041035	UP
NM_001251337.2	6.19171	-5.34025	2.05802	-2.59485	0.00946317	0.0302809	DOWN		XM_006586712.3	6.34637	-2.31488	1.15814	-1.9988	0.0456305	0.150815	DOWN											XM_003533335.4	4.38103	5.70415	1.75471	3.25077	0.00115094	0.00411624	UP
XM_003530678.5	141.126	3.42875	1.3217	2.59419	0.0094814	0.0303183	UP		NM_001317447.1	5.8815	-2.28397	1.14392	-1.99663	0.0458658	0.151432	DOWN											XM_006592811.4	4.57215	-5.54835	1.708	-3.24845	0.00116037	0.004147	DOWN
XM_026128866.2	3.97864	5.20407	2.0064	2.59373	0.00949412	0.0303521	UP		XM_003548042.3	4.02745	3.02445	1.51521	1.99606	0.0459279	0.151564	UP											XM_003518900.5	5.02519	-5.68139	1.75368	-3.23969	0.00119659	0.00426418	DOWN
XM_026124511.2	3.81587	5.14489	1.98721	2.589	0.00962538	0.030721	UP		XM_014772891.3	5.1948	2.4358	1.2213	1.99443	0.0461053	0.151958	UP											LOC100782616	4.31274	-5.46259	1.68658	-3.23885	0.00120011	0.00427461	DOWN
XM_006594866.4	3.75034	5.11831	1.97734	2.58849	0.0096399	0.0307589	UP		XM_006584934.3	5.55336	2.54997	1.27994	1.99226	0.0463421	0.152549	UP											XM_006592950.3	6.62891	-5.07721	1.56789	-3.23825	0.00120267	0.00428289	DOWN
XM_003555464.3	3.75034	5.11831	1.97734	2.58849	0.0096399	0.0307589	UP		XM_003521341.5	6.20253	2.27672	1.1447	1.98892	0.0467105	0.153464	UP											LOC121174167	4.18162	5.63198	1.74349	3.23029	0.00123666	0.00439655	UP
LOC100789573	4.12869	5.25962	2.03211	2.58825	0.00964655	0.0307745	UP		XR_001384233.3	3.89745	3.1017	1.56031	1.98788	0.046825	0.153784	UP											XM_041016258.1	4.2628	-5.44741	1.68737	-3.22835	0.00124505	0.004422	DOWN
LOC100813807	6.31543	3.96326	1.53174	2.58742	0.00966972	0.0308428	UP		LOC106798132	3.84093	-2.6612	1.33923	-1.98712	0.0469096	0.153973	DOWN											XM_003550311.5	4.2628	-5.44741	1.68737	-3.22835	0.00124505	0.004422	DOWN
NM_001255437.3	3.69522	5.09176	1.96885	2.58616	0.00970523	0.0309419	UP		XM_003543245.4	9.08157	2.2247	1.12064	1.9852	0.0471218	0.154508	UP											XM_003522078.4	4.32653	-5.46678	1.69522	-3.22482	0.00126053	0.00446994	DOWN
XM_006599696.1	5.92275	-6.27015	2.42494	-2.58569	0.0097183	0.0309751	DOWN		XM_003516776.5	4.60205	-2.30794	1.16296	-1.98453	0.0471963	0.154682	DOWN											XM_003543715.5	7.51941	4.58298	1.42177	3.22344	0.00126661	0.00449016	UP
LOC100792262	3.73435	5.10591	1.97565	2.58442	0.00975418	0.0310781	UP		XM_003551307.4	4.25148	-2.58899	1.30523	-1.98355	0.0473055	0.154946	DOWN											XM_006589768.1	8.17731	-4.40152	1.36978	-3.21329	0.00131223	0.00463864	DOWN
XM_026126965.2	7.5896	-3.35151	1.29852	-2.58103	0.00985048	0.0313448	DOWN		XR_005890795.1	3.86984	3.09194	1.55916	1.98308	0.0473583	0.155059	UP											LOC112999712	4.25882	5.64951	1.75848	3.21273	0.00131482	0.00464598	UP
XM_006595778.4	3.65725	5.07759	1.9694	2.57825	0.00993032	0.0315442	UP		NM_001248099.2	64.121	4.00524	2.02089	1.98192	0.0474881	0.15541	UP											XM_003520722.5	8.46875	-3.93717	1.23007	-3.20076	0.00137068	0.00482536	DOWN
XR_005888513.1	3.66524	5.08402	1.97408	2.57539	0.0100127	0.0317711	UP		XM_003518652.5	4.1711	3.0711	1.55006	1.98128	0.04756	0.155526	UP											LOC100782895	3.90049	5.52886	1.72811	3.19936	0.00137733	0.00484642	UP
XM_003518896.4	4.91393	-6.00633	2.33768	-2.56936	0.0101887	0.0322678	DOWN		XM_041006286.1	4.42265	2.64042	1.33293	1.98091	0.0476014	0.155632	UP											XM_003532347.5	4.26088	-5.44685	1.70507	-3.1945	0.00140076	0.00492068	DOWN
LOC100775230	4.91393	-6.00633	2.33768	-2.56936	0.0101887	0.0322678	DOWN		NM_001249319.2	2.72935	3.4865	1.76092	1.97993	0.0477115	0.155888	UP											XM_003539266.5	7.59456	-4.39252	1.37631	-3.19152	0.00141528	0.00496637	DOWN
XM_026128817.2	6.70081	-4.40988	1.71663	-2.56891	0.0102018	0.0323001	DOWN		NM_001252865.3	2.70284	3.4822	1.76221	1.97604	0.0481502	0.156932	UP											XM_041009205.1	4.52649	-5.53506	1.73516	-3.18994	0.00142301	0.00499154	DOWN
XM_003543656.5	3.76191	5.11915	1.99404	2.56722	0.0102517	0.032432	UP		XM_014771294.3	6.50434	-2.49967	1.26625	-1.97407	0.0483737	0.15748	DOWN											LOC100785095	4.22285	5.65076	1.77355	3.18613	0.00144192	0.00505344	UP
XM_006598008.4	4.73494	4.43033	1.72649	2.56609	0.0102853	0.0325199	UP		XM_003543614.5	4.43557	-2.95287	1.49775	-1.97154	0.0486627	0.158135	DOWN											LOC100815304	8.17268	4.69393	1.47629	3.17956	0.00147501	0.00515889	UP
XM_003528350.4	9.70417	-3.48174	1.35954	-2.56097	0.0104381	0.0329203	DOWN		XR_005888012.1	2.89007	-3.38417	1.71718	-1.97077	0.0487501	0.158404	DOWN											NM_001255632.2	4.01818	5.5672	1.75116	3.17915	0.00147708	0.0051656	UP
XM_003545103.4	4.20763	5.28092	2.06274	2.56014	0.0104629	0.0329836	UP		XM_003536946.5	3.80224	-3.81808	1.93868	-1.96942	0.048905	0.158767	DOWN											XM_014774376.3	10.3597	-3.82393	1.20445	-3.17482	0.00149929	0.00523821	DOWN
XM_006588431.4	6.35133	3.97522	1.55439	2.55741	0.0105454	0.0332226	UP		LOC100813182	4.01089	-2.87037	1.45771	-1.9691	0.0489418	0.158846	DOWN											XM_003547025.5	4.66538	-5.57514	1.75999	-3.16771	0.00153646	0.00535922	DOWN
XM_041010583.1	6.28846	3.95553	1.54758	2.55594	0.0105902	0.0333427	UP		XR_003265586.1	3.55818	2.95285	1.5017	1.96634	0.0492593	0.159624	UP											NM_001364726.1	9.31349	3.83438	1.21184	3.16411	0.00155559	0.00542019	UP
XR_005887932.1	3.78923	5.12946	2.00731	2.55539	0.010607	0.0333835	UP		XM_014775058.3	5.82116	2.25218	1.1456	1.96595	0.0493047	0.159706	UP											XM_014766564.2	5.73357	5.09294	1.61037	3.16259	0.00156373	0.0054459	UP
XM_003544367.5	4.97493	4.50241	1.76228	2.55488	0.0106226	0.0334264	UP		XM_014768578.3	3.93973	3.12778	1.59466	1.96141	0.0498312	0.161	UP											XM_006601331.1	4.14662	-5.40636	1.71061	-3.16048	0.00157512	0.00548292	DOWN
LOC100775982	6.30444	3.96437	1.55305	2.55264	0.0106909	0.0335839	UP																				XM_003539016.5	4.10525	-5.39328	1.71119	-3.15178	0.00162278	0.00563034	DOWN
XM_006579529.4	142.959	3.39382	1.33046	2.55087	0.0107455	0.0337312	UP																				XM_006587917.1	4.22902	-5.43698	1.72548	-3.15099	0.00162718	0.00564505	DOWN
XM_003521862.4	3.69222	5.09724	1.99926	2.54957	0.0107856	0.0338328	UP																				XM_003537206.5	4.22666	-5.4362	1.72569	-3.15015	0.00163184	0.0056596	DOWN
XM_041016043.1	3.60805	5.05963	1.98783	2.5453	0.0109185	0.0341725	UP																				XM_006577104.4	4.13711	-5.40337	1.71574	-3.1493	0.00163664	0.00567351	DOWN
XM_003539906.5	15.5654	-3.37167	1.32756	-2.53975	0.0110933	0.0346444	DOWN																				XM_041011784.1	4.71296	-5.58875	1.77476	-3.14902	0.00163817	0.00567827	DOWN
XM_041017792.1	3.52203	5.02687	1.97961	2.53932	0.0111069	0.0346764	UP																				XM_006578518.3	8.70085	-4.60349	1.46601	-3.14015	0.00168863	0.00583631	DOWN
NR_163825.1	8.56175	-3.96174	1.56065	-2.53852	0.0111321	0.0347444	DOWN																				XM_003548835.5	3.92673	5.54468	1.76646	3.13886	0.00169606	0.00585806	UP
XM_003546441.5	6.18971	3.93593	1.55067	2.53821	0.0111421	0.0347696	UP																				XM_003536723.4	4.15612	5.61801	1.79172	3.13555	0.00171534	0.00591889	UP
XM_003538274.5	4.82694	-5.98153	2.35688	-2.5379	0.011152	0.0347879	DOWN																				XM_006595175.1	7.83352	4.64942	1.48547	3.12994	0.00174844	0.00602109	UP
XR_005887594.1	7.28766	3.56854	1.41203	2.52725	0.0114961	0.035711	UP																				XM_041017753.1	4.49132	-5.5246	1.76539	-3.1294	0.00175164	0.00603094	DOWN
XM_003533477.4	6.61282	-3.42749	1.3568	-2.52615	0.0115319	0.0358032	DOWN																				XM_003549546.4	4.12614	5.60839	1.79248	3.12885	0.00175494	0.00603942	UP
XM_006595312.3	4.699	-5.94217	2.35322	-2.52513	0.0115656	0.0358952	DOWN																				XR_005890188.1	7.44128	-4.36294	1.39457	-3.12852	0.0017569	0.0060456	DOWN
LOC100813182	7.81745	-3.81988	1.51581	-2.52003	0.0117345	0.0363245	DOWN																				XM_014774306.2	4.14139	-5.40474	1.72971	-3.12466	0.00178012	0.00611905	DOWN
XM_041006218.1	4.67726	-5.93575	2.35634	-2.51905	0.0117671	0.0364038	DOWN																				XM_014778248.3	3.99623	-5.3529	1.7139	-3.12323	0.00178876	0.00614465	DOWN
XM_003523485.1	8.82174	-4.81105	1.91142	-2.517	0.0118358	0.0365772	DOWN																				XR_005888820.1	3.99623	-5.3529	1.7139	-3.12323	0.00178876	0.00614465	DOWN
LOC100820561	9.39727	-4.07614	1.62055	-2.51528	0.0118938	0.0367404	DOWN																				XM_026125284.2	5.38196	4.98838	1.59747	3.12268	0.00179214	0.00615508	UP
XM_041015127.1	3.60121	5.05331	2.00984	2.51428	0.0119275	0.036828	UP																				NM_001317636.2	3.96864	-5.34389	1.71429	-3.11725	0.00182545	0.00625757	DOWN
NR_126665.1	4.6209	4.39297	1.75538	2.50257	0.0123294	0.0379313	UP																				XM_003551862.4	7.46154	-4.26397	1.37005	-3.11227	0.00185656	0.00635333	DOWN
XM_014769218.3	3.41737	4.9826	1.99304	2.5	0.0124193	0.0381602	UP																				XM_003525244.5	7.8351	-4.43194	1.42601	-3.10793	0.00188401	0.00644114	DOWN
XM_006577512.1	6.11745	3.87946	1.55234	2.4991	0.012451	0.0382346	UP																				XM_003524324.5	4.01219	5.57224	1.79397	3.10609	0.00189577	0.00647336	UP
XM_006601333.4	9.72494	-4.94994	1.98102	-2.49868	0.0124656	0.0382692	DOWN																				XM_003535044.5	7.82404	-4.44192	1.43227	-3.10132	0.00192663	0.00656753	DOWN
XM_003551815.4	7.757	-4.85273	1.94326	-2.49721	0.0125174	0.0384012	DOWN																				XM_026128166.2	4.27799	-5.45209	1.75955	-3.09858	0.00194453	0.00662291	DOWN
XM_041005052.1	4.69092	4.40468	1.76768	2.49179	0.0127101	0.0388937	UP																				XM_003551474.5	4.27799	-5.45209	1.75955	-3.09858	0.00194453	0.00662291	DOWN
XM_003542814.5	3.94667	5.18252	2.08304	2.48795	0.0128481	0.03925	UP																				XM_003551921.4	6.94425	4.40682	1.42334	3.09612	0.00196071	0.00667361	UP
XM_003552534.4	6.59729	3.3896	1.36273	2.48736	0.0128696	0.0392985	UP																				XM_006594507.4	3.98575	-5.34953	1.72798	-3.09582	0.00196271	0.00667979	DOWN
XM_041016214.1	3.46392	5.00446	2.01443	2.4843	0.0129805	0.0395957	UP																				XR_005888592.1	4.07665	5.58658	1.80673	3.0921	0.00198748	0.00675514	UP
XM_041017015.1	6.11561	3.91541	1.57958	2.47877	0.0131838	0.0401278	UP																				XM_026127702.2	3.88025	5.52236	1.79233	3.0811	0.00206237	0.00698004	UP
XM_041016494.1	4.50582	-5.88172	2.37605	-2.47541	0.0133083	0.0404679	DOWN																				NM_001254065.2	8.26547	-3.89998	1.26576	-3.08113	0.00206218	0.00698004	DOWN
XM_014768451.3	3.76069	-4.5896	1.85646	-2.47223	0.0134273	0.0407909	DOWN																				XM_006580440.4	6.92461	3.8188	1.24482	3.06774	0.00215681	0.0072737	UP
XM_006594085.3	3.35184	4.95253	2.00358	2.47184	0.0134418	0.0408278	UP																				XM_006587571.4	3.97695	5.56076	1.81321	3.06679	0.00216367	0.00729412	UP
XM_003528452.2	8.22633	-3.46415	1.40346	-2.4683	0.0135758	0.0411844	DOWN																				LOC100801661	4.3199	-5.46492	1.78319	-3.06468	0.002179	0.00734443	DOWN
XM_006592950.3	4.54932	-5.89498	2.38894	-2.46761	0.0136017	0.0412309	DOWN																				XR_005890931.1	4.34748	-5.47341	1.78826	-3.06075	0.00220784	0.0074326	DOWN
XM_006580589.4	4.48408	-5.87501	2.38139	-2.46705	0.0136231	0.0412813	DOWN																				LOC106799408	3.96672	-5.34329	1.74588	-3.06052	0.00220953	0.00743688	DOWN
XM_003534366.2	4.48408	-5.87501	2.38139	-2.46705	0.0136231	0.0412813	DOWN																				XM_014771550.3	7.37494	-4.24537	1.38819	-3.05821	0.00222662	0.00748881	DOWN
NM_001254002.2	3.34235	4.94866	2.00678	2.46597	0.0136644	0.0413956	UP																				XM_006581374.3	7.00293	-4.27099	1.39771	-3.05572	0.00224521	0.00754641	DOWN
XR_001389167.3	5.45871	3.7207	1.50909	2.46552	0.0136815	0.0414402	UP																				XM_003550565.5	3.76255	5.47529	1.79185	3.05567	0.00224562	0.00754707	UP
XM_014775547.3	3.37141	4.9603	2.01267	2.46454	0.0137189	0.0415462	UP																				XR_005890876.1	3.9325	-5.33191	1.74656	-3.05281	0.00226712	0.00761507	DOWN
NM_001255644.3	4.3911	4.31848	1.75605	2.4592	0.0139245	0.0420814	UP																				XM_003555974.5	7.29977	-4.32603	1.41778	-3.05126	0.0022788	0.00765057	DOWN
XM_041006291.1	7.53079	3.62686	1.47591	2.45738	0.0139954	0.0422589	UP																				NM_001248976.2	4.03429	-5.3654	1.75861	-3.05093	0.00228131	0.00765774	DOWN
XM_041014180.1	3.69106	5.09671	2.07641	2.45458	0.0141049	0.0425453	UP																				XM_041015127.1	3.57214	5.40077	1.77285	3.04637	0.00231622	0.0077619	UP
XM_006586323.1	3.52087	5.02661	2.05171	2.44995	0.0142875	0.0430113	UP																				XM_006582165.4	4.16137	5.61982	1.84737	3.04206	0.00234961	0.0078599	UP
XM_014777569.3	3.81203	5.13467	2.09641	2.44927	0.0143147	0.0430813	UP																				XM_006601891.4	3.92203	-5.32844	1.75222	-3.04096	0.00235824	0.00788436	DOWN
XM_003541925.5	13.0464	-3.84324	1.57311	-2.44309	0.0145622	0.0437242	DOWN																				LOC102659896	4.20143	-5.42815	1.78517	-3.0407	0.00236033	0.00788988	DOWN
TRNAV-CAC-10	5.79979	3.83675	1.57205	2.44061	0.0146627	0.0439729	UP																				XM_003541267.5	3.68383	5.44054	1.79442	3.03192	0.00243006	0.00809894	UP
NM_001251057.2	3.7684	5.12705	2.10386	2.43697	0.0148109	0.0443679	UP																				XM_006602020.4	3.68383	5.44054	1.79442	3.03192	0.00243006	0.00809894	UP
LOC102664708	5.85059	3.81076	1.56391	2.43668	0.0148228	0.0443952	UP																				XM_006592459.4	3.53091	5.38596	1.77695	3.03101	0.00243738	0.00811743	UP
LOC100820617	5.0894	-6.05098	2.48573	-2.43428	0.0149213	0.0446311	DOWN																				LOC100800516	44.851	5.16923	1.70545	3.031	0.00243741	0.00811743	UP
XR_001382787.3	4.45129	-5.85945	2.41185	-2.42944	0.0151221	0.0451294	DOWN																				XM_041018157.1	3.67783	5.43839	1.79462	3.03039	0.0024424	0.00813206	UP
XR_005890024.1	8.32055	-3.49933	1.44231	-2.42619	0.0152581	0.0454343	DOWN																				NM_001251459.2	8.23699	-3.89874	1.28697	-3.0294	0.00245043	0.00815701	DOWN
NM_001252749.1	4.32352	-5.82209	2.40025	-2.42562	0.0152824	0.0454874	DOWN																				XM_006598228.3	3.61336	5.41559	1.78863	3.02779	0.00246349	0.00819367	UP
XR_005889720.1	3.31271	4.93691	2.03606	2.42473	0.0153197	0.0455825	UP																				XM_014771732.3	3.61336	5.41559	1.78863	3.02779	0.00246349	0.00819367	UP
NM_001249849.2	16.8953	-3.6143	1.49611	-2.4158	0.0157007	0.0465257	DOWN																				LOC102666057	3.82488	-5.29037	1.74799	-3.02653	0.00247375	0.00822323	DOWN
LOC100787439	5.79087	3.83518	1.58793	2.4152	0.0157264	0.046594	UP																				NM_001255867.2	7.07415	-4.18262	1.38259	-3.02521	0.00248458	0.00825697	DOWN
XM_006577104.4	10.231	-3.48918	1.44476	-2.41506	0.0157327	0.0466085	DOWN																				XM_003533314.5	7.15269	-4.29527	1.42019	-3.02443	0.00249102	0.00827606	DOWN
XM_003534402.4	6.91522	3.48978	1.44516	2.41481	0.0157436	0.046637	UP																				XM_006573885.3	93.4457	-3.84955	1.2729	-3.02425	0.00249254	0.00828034	DOWN
XM_014778656.2	3.26675	4.91392	2.0364	2.41304	0.0158199	0.0468272	UP																				XM_041016692.1	3.88324	5.52338	1.82842	3.02084	0.00252073	0.00836321	UP
XM_041016258.1	4.2909	-5.8116	2.40904	-2.41241	0.0158473	0.0468963	DOWN																				XR_003263299.1	4.08491	5.59541	1.85764	3.01212	0.00259434	0.00858368	UP
XM_041013227.1	3.32487	4.93781	2.04976	2.40897	0.0159976	0.0472488	UP																				XR_005889067.1	4.17325	-5.41497	1.79921	-3.00964	0.0026156	0.0086461	DOWN
XM_014769637.1	6.49962	4.01021	1.66582	2.40735	0.0160689	0.0474192	UP																				XM_006586947.4	3.72432	5.4694	1.81857	3.00753	0.00263377	0.00869912	UP
LOC100792899	6.63679	-3.56948	1.48335	-2.40637	0.016112	0.0475182	DOWN																				XM_003540360.5	3.7543	5.46553	1.81841	3.00567	0.00265	0.00874696	UP
XM_014772863.3	7.06051	3.52115	1.46579	2.40222	0.0162959	0.0479795	UP																				XM_003546366.5	3.84583	-5.29746	1.76438	-3.00245	0.00267816	0.00882383	DOWN
XR_005886430.1	4.306	4.28761	1.78674	2.39969	0.016409	0.0482718	UP																				XM_041006853.1	6.99961	-4.27194	1.42421	-2.99951	0.00270415	0.00890073	DOWN
XM_041014153.1	3.20921	4.8898	2.03847	2.39876	0.0164508	0.0483701	UP																				XM_041017680.1	3.93498	5.5465	1.85069	2.99698	0.00272666	0.00896386	UP
XR_003263353.2	4.57717	-5.89836	2.459	-2.39868	0.0164543	0.0483764	DOWN																				XM_006590071.1	6.21529	4.27445	1.4288	2.99164	0.00277486	0.00910736	UP
XM_041006286.1	4.29847	4.28134	1.78526	2.39816	0.0164776	0.0484329	UP																				XM_006590326.4	7.19271	-4.3105	1.44155	-2.99018	0.00278811	0.00914584	DOWN
XM_003521909.5	10.7283	-4.12633	1.7211	-2.3975	0.0165072	0.0485074	DOWN																				XM_014771440.3	3.90492	-5.32257	1.78063	-2.98915	0.00279759	0.00917359	DOWN
XR_003263523.1	3.28366	4.92505	2.05526	2.39632	0.0165607	0.0486195	UP																				XM_014766650.2	3.77922	-5.27467	1.76592	-2.98692	0.00281802	0.00923639	DOWN
XM_006580815.4	3.6157	5.06802	2.11592	2.39519	0.0166116	0.0487445	UP																				LOC100806922	3.73032	5.47134	1.83417	2.98301	0.00285425	0.00934333	UP
XR_001382619.2	7.23194	3.5121	1.46737	2.39348	0.0166896	0.0489403	UP																				XM_006577138.3	6.04264	4.21584	1.41401	2.98148	0.0028686	0.00938254	UP
XM_014778412.3	4.26915	-5.80453	2.42651	-2.39213	0.0167509	0.0490746	DOWN																				XR_005889357.1	7.15657	-4.30367	1.44377	-2.98086	0.00287443	0.00939904	DOWN
XM_003539454.3	3.1511	4.86529	2.04077	2.38405	0.0171233	0.0499724	UP																				XM_006583464.4	3.68304	-5.23541	1.75712	-2.97955	0.00288676	0.00943252	DOWN
XM_041008576.1	9.22054	-4.86171	2.04007	-2.38311	0.017167	0.0500791	DOWN																				XM_003550766.5	4.08946	-5.38365	1.80891	-2.97618	0.00291862	0.00952623	DOWN
XR_003265592.1	3.54218	5.03412	2.11471	2.38052	0.017288	0.0503892	UP																				XM_041010823.1	3.68924	-5.23756	1.76513	-2.96724	0.00300485	0.00977935	DOWN
XM_003516487.5	3.3317	4.94475	2.07865	2.37882	0.017368	0.0505808	UP																				LOC100795061	3.7211	-5.24883	1.76975	-2.96587	0.00301833	0.00981788	DOWN
XM_003541050.5	3.26733	4.91408	2.06841	2.37578	0.0175121	0.0509368	UP																				XM_006595073.4	6.81805	-4.12381	1.39194	-2.96264	0.00305009	0.00991404	DOWN
NM_001317453.2	4.14121	-5.75989	2.4268	-2.37345	0.0176225	0.0512195	DOWN																				NM_001248824.2	9.26383	3.77501	1.27477	2.96132	0.0030632	0.00995216	UP
XM_006600232.4	3.19764	4.88903	2.06137	2.37174	0.0177047	0.0514241	UP																				XM_006579660.4	3.68983	5.44323	1.83923	2.95952	0.00308114	0.0100023	UP
XM_006601833.4	5.69939	3.76807	1.58892	2.37147	0.0177175	0.0514527	UP																				XM_026125187.2	6.15908	4.26781	1.44225	2.95913	0.00308513	0.0100135	UP
XM_006599143.4	3.41529	4.98506	2.10334	2.37006	0.0177851	0.0516104	UP																				XM_041010414.1	4.63292	5.78441	1.95528	2.95835	0.00309293	0.0100343	UP
NM_001251589.2	3.4058	4.98125	2.10261	2.36908	0.0178322	0.0517427	UP																				XM_014774679.3	3.7483	5.46387	1.84902	2.95501	0.00312658	0.0101334	UP
LOC100783678	7.26833	-6.56667	2.77196	-2.36896	0.017838	0.0517551	DOWN																				LOC106798905	4.77175	4.81903	1.63197	2.9529	0.00314803	0.0101956	UP
NM_001252904.2	3.42153	4.97726	2.1035	2.36618	0.0179728	0.0520727	UP																				XM_026129402.2	3.81397	-5.28654	1.79219	-2.94976	0.00318017	0.010284	DOWN
XM_003525185.5	5.27661	3.67383	1.55294	2.36572	0.0179952	0.0521246	UP																				NM_001249969.3	6.61141	-4.1743	1.41567	-2.94863	0.00319185	0.0103199	DOWN
XM_003518062.5	5.61953	3.78783	1.60172	2.36485	0.0180371	0.0522243	UP																				XM_003546447.5	3.51366	5.37169	1.82201	2.94822	0.00319612	0.0103318	UP
XM_041005669.1	2.83665	-5.20736	2.20268	-2.36411	0.0180735	0.0523079	DOWN																				LOC100808544	4.02869	-5.36812	1.82321	-2.94433	0.00323656	0.0104513	DOWN
XM_041010380.1	3.05158	-5.31292	2.24917	-2.36217	0.0181683	0.0525168	DOWN																				XM_006601333.4	6.71616	-4.19989	1.42901	-2.93902	0.00329248	0.0106128	DOWN
XM_006605789.4	3.35334	4.94987	2.09715	2.36029	0.0182608	0.0527361	UP																				XR_003265943.1	5.05257	-4.67264	1.59073	-2.93742	0.00330952	0.0106601	DOWN
XM_003540459.5	9.39801	-3.36261	1.42517	-2.35945	0.018302	0.0528289	DOWN																				XM_014765119.3	4.09809	-5.39084	1.83549	-2.937	0.00331399	0.0106726	DOWN
XM_041005830.1	3.35092	4.95551	2.10433	2.35491	0.0185271	0.0533812	UP																				XM_014775363.3	7.2978	3.86721	1.31769	2.93485	0.00333706	0.0107392	UP
XM_006584111.1	9.04942	3.41574	1.45128	2.35361	0.0185922	0.0535601	UP																				XR_416538.4	3.59538	5.40934	1.84313	2.93486	0.00333695	0.0107392	UP
NR_048861.1	5.60538	3.74122	1.59244	2.34937	0.0188052	0.0541066	UP																				XM_014763664.3	6.69856	-4.09534	1.39623	-2.93314	0.0033555	0.0107918	DOWN
XR_003268050.1	3.16267	4.86608	2.07177	2.34876	0.0188362	0.0541824	UP																				XM_041015300.1	3.54516	5.39866	1.84086	2.93268	0.00336047	0.0108057	UP
LOC100788593	3.09506	4.83683	2.05961	2.34843	0.018853	0.0542217	UP																				XM_003555677.5	4.23993	-5.44012	1.85533	-2.93216	0.00336619	0.0108194	DOWN
XM_003548889.5	2.84752	-5.21261	2.22067	-2.34732	0.0189092	0.054361	DOWN																				XM_003523684.5	4.09802	-5.38662	1.83733	-2.93176	0.00337042	0.0108282	DOWN
XM_041013964.1	3.44909	4.99156	2.12684	2.34694	0.0189282	0.0544111	UP																				XM_014764548.3	3.89444	-5.31892	1.81442	-2.93147	0.00337358	0.0108374	DOWN
NM_001250904.1	3.08557	4.83264	2.06376	2.34167	0.0191977	0.0550407	UP																				XM_026129140.2	49.5267	-4.8264	1.64713	-2.93018	0.00338764	0.0108761	DOWN
XM_006601402.4	3.08557	4.83264	2.06376	2.34167	0.0191977	0.0550407	UP																				XM_003548420.3	3.82476	5.49097	1.87399	2.93009	0.00338864	0.0108761	UP
XR_005889833.1	5.97771	3.87996	1.66094	2.336	0.0194914	0.0557726	UP																				XM_041011043.1	3.82476	5.49097	1.87399	2.93009	0.00338864	0.0108761	UP
XM_014761952.3	4.53106	-3.97092	1.7006	-2.33501	0.0195428	0.0559014	DOWN																				XR_005892338.1	6.04556	4.24771	1.45181	2.9258	0.00343575	0.011004	UP
XM_006574973.4	3.15168	4.86529	2.08545	2.33297	0.0196497	0.056152	UP																				XM_026128046.2	3.74868	-5.25867	1.79982	-2.92178	0.0034804	0.0111339	DOWN
XM_003554961.4	3.09298	4.84029	2.07634	2.33117	0.0197446	0.0563723	UP																				XM_006575783.1	5.98035	4.23866	1.45095	2.9213	0.00348576	0.01115	UP
XM_003551664.5	3.18165	4.87443	2.0912	2.33093	0.0197572	0.0564036	UP																				XM_003532453.5	3.63642	-5.21879	1.78666	-2.92098	0.0034893	0.0111594	DOWN
XR_005889866.1	3.23977	4.89911	2.10618	2.32606	0.0200151	0.0570138	UP																				XM_006594969.3	3.63642	-5.21879	1.78666	-2.92098	0.0034893	0.0111594	DOWN
XM_026124402.2	16.1843	-3.41637	1.46903	-2.3256	0.0200398	0.0570748	DOWN																				XM_006590627.4	6.93695	-4.14405	1.4192	-2.91998	0.00350055	0.0111914	DOWN
XM_006601149.4	3.98219	4.17045	1.79476	2.32368	0.0201427	0.0572883	UP																				XM_003553681.5	3.89908	-5.31582	1.82223	-2.91721	0.00353174	0.0112781	DOWN
XM_003526226.5	4.63519	-4.0028	1.72268	-2.32359	0.0201473	0.0572969	DOWN																				LOC100811034	3.61931	-5.2126	1.7872	-2.91663	0.0035384	0.0112934	DOWN
XM_003531519.5	3.28216	4.92778	2.12133	2.32296	0.0201811	0.0573786	UP																				XM_003519539.5	6.25053	4.28763	1.47088	2.91501	0.00355679	0.011345	UP
LOC100811213	3.01796	4.80285	2.06987	2.32036	0.0203213	0.057707	UP																				XM_003518896.4	7.23932	-4.32256	1.48704	-2.90682	0.00365128	0.0116186	DOWN
XM_006601331.1	4.02835	-5.71579	2.46447	-2.31928	0.0203797	0.0578399	DOWN																				XM_041011109.1	3.39597	5.32774	1.83341	2.90591	0.00366187	0.0116503	UP
XM_003555146.5	4.14219	4.23362	1.82606	2.31844	0.0204252	0.0579501	UP																				NM_001358719.1	3.98383	-5.34899	1.84106	-2.90539	0.00366797	0.0116676	DOWN
LOC100793693	3.04644	4.81566	2.07733	2.3182	0.0204384	0.057978	UP																				XR_414945.4	5.20044	-4.72579	1.62693	-2.90473	0.00367567	0.011688	DOWN
XM_014764774.2	3.04644	4.81566	2.07733	2.3182	0.0204384	0.057978	UP																				NM_001369278.1	4.99927	-4.66777	1.6072	-2.90429	0.00368088	0.0117025	DOWN
XM_026128166.2	3.93716	-5.68729	2.45561	-2.31603	0.0205564	0.0582558	DOWN																				XM_006582455.4	3.61503	-5.21102	1.79432	-2.90417	0.00368226	0.0117058	DOWN
XM_014766262.3	3.96503	4.15356	1.79448	2.31463	0.0206333	0.0584548	UP																				XR_001384233.3	6.8684	-4.23207	1.45774	-2.90318	0.003694	0.011739	DOWN
XM_003528082.5	6.84078	-6.47913	2.80289	-2.31158	0.0208006	0.0588618	DOWN																				XM_041006488.1	3.75656	5.47355	1.88609	2.90205	0.00370725	0.0117759	UP
XR_005887274.1	6.88212	-4.67246	2.02521	-2.30715	0.0210467	0.0594667	DOWN																				XM_006594593.4	3.92866	-5.33045	1.84297	-2.89232	0.00382409	0.0121012	DOWN
XM_003534984.4	3.88552	4.13648	1.79756	2.30116	0.0213825	0.0602882	UP																				XR_005888339.1	3.61076	-5.20943	1.80445	-2.88698	0.00388954	0.0122878	DOWN
XR_003266948.1	4.06009	4.19409	1.82461	2.29862	0.0215263	0.0606262	UP																				XM_006595406.4	3.61076	-5.20943	1.80445	-2.88698	0.00388954	0.0122878	DOWN
XR_005891605.1	5.43103	3.69625	1.61109	2.29425	0.0217761	0.0612496	UP																				XM_006574462.4	5.25782	4.94967	1.72373	2.87149	0.00408536	0.0128523	UP
XM_014768547.2	3.17274	4.87054	2.1236	2.29352	0.0218179	0.0613474	UP																				LOC113000397	6.64152	-4.18579	1.46063	-2.86574	0.0041604	0.0130781	DOWN
XM_006595074.4	3.86654	4.12958	1.80452	2.28846	0.0221107	0.0620804	UP																				LOC100801500	4.31056	5.68035	1.98473	2.86203	0.00420942	0.0132172	UP
XM_003532009.5	5.44052	3.69883	1.61751	2.28674	0.0222111	0.0623172	UP																				LOC100805735	3.39597	5.33585	1.86512	2.86086	0.00422489	0.0132554	UP
XM_006606118.4	4.01854	4.18759	1.83334	2.28413	0.0223639	0.0626653	UP																				XM_003544312.4	3.39597	5.33585	1.86512	2.86086	0.00422489	0.0132554	UP
XM_003540074.4	5.49762	3.75541	1.64432	2.28386	0.0223795	0.062689	UP																				XM_006587675.4	3.28427	5.28486	1.84824	2.85941	0.00424431	0.013307	UP
LOC100817456	7.78704	-3.53445	1.54989	-2.28045	0.0225809	0.0631414	DOWN																				LOC100788159	3.26403	5.27714	1.8459	2.85884	0.00425195	0.0133252	UP
LOC100788159	5.49031	3.71162	1.62807	2.27977	0.0226212	0.063244	UP																				XM_003533428.5	3.71918	-5.24841	1.83699	-2.85707	0.00427565	0.0133913	DOWN
XM_006579776.2	2.94236	4.7643	2.09373	2.2755	0.0228758	0.0638175	UP																				XM_003542773.5	6.6152	-4.07054	1.42602	-2.85449	0.00431064	0.0134892	DOWN
NM_001360369.1	2.94236	4.7643	2.09373	2.2755	0.0228758	0.0638175	UP																				XM_006605169.1	3.20855	5.24632	1.84006	2.85117	0.00435588	0.0136118	UP
XM_041010097.1	2.95984	4.77676	2.10065	2.27394	0.0229695	0.0640636	UP																				XM_006586532.1	3.38032	-5.11148	1.79452	-2.84838	0.00439423	0.0137114	DOWN
LOC100788320	8.38525	-3.89903	1.71503	-2.27345	0.0229992	0.0641363	DOWN																				NM_001253275.2	6.12976	-4.06029	1.42986	-2.83963	0.00451659	0.0140518	DOWN
NM_001249698.1	2.95035	4.77237	2.10338	2.26891	0.0232736	0.0647927	UP																				XM_003549403.5	6.37591	-4.1228	1.45632	-2.83096	0.00464078	0.0143922	DOWN
XM_003552846.5	2.95035	4.77237	2.10338	2.26891	0.0232736	0.0647927	UP																				LOC100798819	4.75745	-4.58181	1.61859	-2.83074	0.00464402	0.014401	DOWN
XM_026125339.2	5.84599	3.85835	1.70067	2.26873	0.023285	0.064819	UP																				XM_003520394.4	3.13209	5.21556	1.84441	2.82777	0.0046874	0.0145268	UP
XM_014769215.3	10.0407	-3.78002	1.66756	-2.2668	0.0234024	0.0650888	DOWN																				XM_006599073.3	3.64882	-5.22307	1.84777	-2.8267	0.00470307	0.0145678	DOWN
XM_041017229.1	5.44362	-5.14195	2.26888	-2.2663	0.0234333	0.0651644	DOWN																				NM_001250104.2	3.19356	5.24024	1.86128	2.81539	0.00487183	0.0150321	UP
XM_041016071.1	3.7766	-5.62681	2.48858	-2.26105	0.023756	0.0659093	DOWN																				XM_006577629.3	6.28924	-4.10052	1.45846	-2.81154	0.00493049	0.01519	DOWN
XM_003522867.5	3.75485	-5.61885	2.48521	-2.26091	0.0237648	0.0659182	DOWN																				XM_003549935.5	6.10473	-4.06512	1.44617	-2.81097	0.00493931	0.0152158	DOWN
XM_003553681.5	2.98948	4.78985	2.11921	2.26021	0.0238083	0.0660071	UP																				XM_014767949.3	3.2228	5.26066	1.87339	2.80809	0.00498366	0.0153407	UP
XM_003534440.5	2.96042	4.77676	2.11397	2.25961	0.0238455	0.0660893	UP																				XM_003529211.4	6.03377	-4.04481	1.44197	-2.80507	0.00503063	0.0154707	DOWN
XM_003543336.4	8.39975	-3.75869	1.66396	-2.25888	0.023891	0.0661994	DOWN																				LOC100779293	3.28501	5.27695	1.88238	2.80333	0.00505772	0.01555	UP
XM_003517677.3	2.98149	4.78201	2.11831	2.25746	0.0239792	0.0664069	UP																				XM_026126723.2	6.7229	-4.0947	1.46193	-2.80089	0.00509612	0.0156539	DOWN
XM_006600180.4	3.75238	4.08349	1.81271	2.2527	0.0242781	0.0671114	UP																				XM_006584099.2	43.5684	-4.72538	1.68769	-2.79991	0.00511163	0.015697	DOWN
XM_003526208.5	6.41323	-6.38594	2.83731	-2.2507	0.0244044	0.0673651	DOWN																				XM_006597125.4	3.33371	-5.0934	1.81926	-2.79972	0.00511477	0.015704	DOWN
XM_041014888.1	3.73311	-5.61082	2.49307	-2.25057	0.0244128	0.0673778	DOWN																				XM_014774300.2	3.26702	5.26968	1.88339	2.79798	0.00514235	0.0157766	UP
XM_006589358.4	3.2018	4.88322	2.17156	2.24872	0.0245306	0.0676546	UP																				XM_003517760.5	3.32515	-5.09004	1.81964	-2.79728	0.00515351	0.0158054	DOWN
XM_003549154.5	2.92279	4.75544	2.11491	2.24852	0.0245428	0.0676775	UP																				XM_003516699.5	5.43243	4.06206	1.45285	2.79592	0.00517528	0.0158627	UP
XM_041017801.1	6.29855	-4.54513	2.02265	-2.24712	0.0246323	0.0678708	DOWN																				XM_003545561.5	3.13808	5.21797	1.86655	2.79553	0.00518154	0.0158792	UP
XM_014762943.3	4.70792	3.48895	1.55285	2.24681	0.0246525	0.0679155	UP																				XM_041004901.1	3.62123	-5.21301	1.86643	-2.79304	0.00522154	0.0159936	DOWN
XM_014766352.2	5.31688	3.66295	1.63141	2.24526	0.0247515	0.0681238	UP																				XM_014773702.3	85.8282	-5.14908	1.84599	-2.78933	0.00528172	0.0161642	DOWN
XM_006585132.4	2.99781	4.79407	2.13603	2.24438	0.024808	0.0682631	UP																				XM_041011433.1	5.62831	4.12563	1.47918	2.78914	0.00528479	0.0161722	UP
XM_041008845.1	5.46149	3.74199	1.66739	2.24423	0.0248178	0.0682792	UP																				XM_006576019.1	3.11184	5.19786	1.8668	2.78437	0.00536324	0.0163861	UP
XM_003555639.5	6.8538	-4.6765	2.09201	-2.23541	0.0253907	0.0695592	DOWN																				XM_041010835.1	3.58317	-5.19907	1.86811	-2.78306	0.00538483	0.0164448	DOWN
XM_003551298.3	2.87533	4.73307	2.11779	2.23491	0.0254235	0.0696325	UP																				LOC100781681	5.73072	4.17758	1.50232	2.78074	0.00542345	0.0165544	UP
XM_041016178.1	3.13269	4.85694	2.17379	2.23432	0.0254619	0.0697122	UP																				XM_014775226.3	3.33563	-5.09407	1.83271	-2.77953	0.00544382	0.0166109	DOWN
XM_041018187.1	7.8944	-4.62645	2.07291	-2.23186	0.0256242	0.0700776	DOWN																				XM_006588273.2	3.33563	-5.09407	1.83271	-2.77953	0.00544382	0.0166109	DOWN
XM_006576927.3	5.42851	3.74148	1.67906	2.22832	0.0258592	0.0706041	UP																				XM_041011026.1	3.23324	-5.04702	1.82326	-2.76814	0.00563776	0.0171504	DOWN
XR_005886479.1	2.93228	4.7599	2.13619	2.22821	0.0258662	0.0706177	UP																				XM_003540821.5	3.11484	5.19926	1.87906	2.76695	0.00565835	0.0172087	UP
XM_006606010.4	3.96731	-5.69172	2.557	-2.22594	0.0260183	0.0709607	DOWN																				XR_416894.4	3.44597	-5.1369	1.85752	-2.76546	0.00568434	0.017279	DOWN
XM_041016092.1	7.45269	-4.79752	2.15536	-2.22585	0.0260241	0.0709708	DOWN																				XR_003265960.1	2.99715	5.14974	1.8631	2.76407	0.00570853	0.0173412	UP
XM_006590197.3	2.97199	4.77773	2.14736	2.22493	0.0260859	0.0711062	UP																				XM_003519384.5	5.7607	4.18504	1.51779	2.75732	0.00582773	0.0176627	UP
XM_006591259.4	5.10712	3.64032	1.63849	2.22175	0.0263001	0.0716061	UP																				XM_041018426.1	4.10064	5.59673	2.03028	2.75663	0.00584012	0.0176972	UP
XM_003527980.5	3.00731	4.79836	2.15992	2.22154	0.0263144	0.0716282	UP																				XM_003524603.5	6.2805	4.28678	1.55526	2.7563	0.00584589	0.0177132	UP
XM_014767239.3	3.69635	4.05777	1.82664	2.22144	0.0263212	0.0716354	UP																				XM_014768451.3	3.19186	-5.03026	1.82528	-2.75589	0.00585332	0.0177327	DOWN
XM_006587913.3	5.05791	3.62657	1.636	2.21673	0.0266415	0.0723884	UP																				XM_014773545.2	4.18836	5.63361	2.05036	2.74762	0.00600287	0.0181339	UP
XR_005890854.1	3.00639	4.80156	2.16669	2.21608	0.0266859	0.0724753	UP																				XM_006575586.4	3.24372	-5.05124	1.83937	-2.74618	0.00602935	0.0182033	DOWN
XR_005892463.1	6.11455	3.88059	1.75219	2.21471	0.0267802	0.072686	UP																				XM_014766345.3	3.19283	-5.03061	1.83344	-2.74381	0.00607302	0.0183274	DOWN
XR_003265961.1	2.90231	4.75006	2.14733	2.21207	0.0269615	0.0731014	UP																				XM_041011184.1	3.33274	-5.09297	1.85729	-2.74214	0.00610395	0.0184131	DOWN
TRNAI-AAU-17	2.80922	4.69721	2.1242	2.21129	0.0270158	0.0732344	UP																				XR_005892372.1	3.41646	-5.12562	1.86947	-2.74175	0.00611124	0.0184243	DOWN
XM_041011433.1	3.09414	4.84009	2.18906	2.21104	0.0270334	0.0732657	UP																				XM_003534912.4	3.35081	-5.10007	1.86202	-2.739	0.00616258	0.0185589	DOWN
LOC102660335	2.86583	4.72854	2.14047	2.20912	0.0271666	0.0735745	UP																				XM_003536527.5	3.49641	5.36013	1.95729	2.73855	0.00617114	0.0185815	UP
XM_003520161.5	2.91538	4.74756	2.15172	2.2064	0.0273561	0.0739957	UP																				LOC102667841	4.50118	-4.50791	1.64678	-2.73741	0.00619256	0.0186381	DOWN
XM_026124796.2	2.91538	4.74756	2.15172	2.2064	0.0273561	0.0739957	UP																				XM_003555424.5	3.40796	5.33976	1.95131	2.73649	0.00620976	0.0186822	UP
NM_001250251.2	30.186	-8.62316	3.90849	-2.20626	0.0273656	0.0740124	DOWN																				XM_003531519.5	3.05862	5.185	1.89851	2.73109	0.00631254	0.0189613	UP
LOC100779470	6.98119	-4.62885	2.10162	-2.20252	0.0276286	0.074594	DOWN																				XM_006575731.4	3.1883	5.23002	1.91537	2.73055	0.00632292	0.0189893	UP
XR_003268012.1	3.88701	4.12936	1.87517	2.20212	0.0276567	0.0746524	UP																				XM_006573622.4	3.30804	-5.08311	1.86415	-2.72678	0.00639564	0.0191757	DOWN
LOC100814711	2.78016	4.68326	2.12987	2.19885	0.0278886	0.0751853	UP																				XM_041004959.1	3.79441	-5.27969	1.94272	-2.71769	0.00657402	0.019655	DOWN
XM_003539108.5	2.78016	4.68326	2.12987	2.19885	0.0278886	0.0751853	UP																				NM_001248852.2	2.99115	5.14712	1.89487	2.71634	0.00660085	0.019727	UP
XM_003528635.4	3.08441	4.83278	2.19907	2.19765	0.0279742	0.0753755	UP																				XM_003533550.3	3.05858	-4.96785	1.83072	-2.71361	0.00665539	0.019862	DOWN
XM_014774276.2	2.91238	4.75447	2.16574	2.19531	0.0281412	0.0757434	UP																				XM_006604125.4	3.05858	-4.96785	1.83072	-2.71361	0.00665539	0.019862	DOWN
NM_001248357.3	5.37199	3.68336	1.67838	2.19459	0.028193	0.0758769	UP																				XM_006586294.1	5.41436	4.09076	1.50752	2.71356	0.00665636	0.0198632	UP
NM_001248197.3	3.68961	-5.59446	2.55076	-2.19325	0.028289	0.0760826	DOWN																				XM_003527460.5	3.27986	-5.06592	1.86852	-2.71119	0.00670425	0.0199978	DOWN
XM_026126552.2	2.76117	4.67391	2.13118	2.19311	0.0282993	0.0760984	UP																				XM_003539108.5	6.17701	-4.0852	1.50969	-2.70598	0.00681032	0.0202789	DOWN
XR_005889116.1	2.86468	4.72843	2.1567	2.19244	0.0283477	0.0761791	UP																				XM_003552828.5	6.17701	-4.0852	1.50969	-2.70598	0.00681032	0.0202789	DOWN
XM_003524248.5	335.154	3.37801	1.54308	2.18914	0.0285869	0.0767365	UP																				NM_001252865.3	4.81053	-4.60774	1.70295	-2.70574	0.00681516	0.02029	DOWN
XM_003528332.2	3.72207	-5.6	2.56187	-2.18591	0.0288225	0.0772492	DOWN																				XM_003548042.3	6.39452	-4.01526	1.48609	-2.70189	0.00689464	0.020508	DOWN
NM_001249209.2	3.9602	4.17002	1.91684	2.17547	0.0295948	0.0790457	UP																				XM_003552617.4	3.91773	5.53508	2.04958	2.70059	0.00692168	0.0205774	UP
XR_001388628.3	2.79915	4.69261	2.15994	2.17256	0.0298131	0.079513	UP																				XM_003532403.4	3.52717	5.3904	1.99722	2.69895	0.00695592	0.0206698	UP
NM_001249936.2	5.98583	-4.46488	2.05502	-2.17266	0.0298055	0.079513	DOWN																				XM_014772989.2	3.07761	-4.9759	1.84382	-2.6987	0.00696118	0.0206837	DOWN
XR_003267753.1	5.38047	3.7302	1.71742	2.17198	0.0298568	0.0796235	UP																				XM_006605905.3	3.80904	5.50224	2.04061	2.69636	0.0070101	0.0207999	UP
LOC100776440	7.95734	-4.6339	2.13714	-2.16827	0.0301379	0.080238	DOWN																				LOC100803209	5.71899	-3.95463	1.47015	-2.68995	0.0071463	0.0211518	DOWN
XM_003521689.5	3.84184	-5.65032	2.60619	-2.16804	0.0301557	0.0802733	DOWN																				NM_001254195.2	5.24852	3.98471	1.48244	2.68793	0.00718958	0.0212624	UP
XR_005886877.1	2.97049	4.78098	2.20706	2.16622	0.0302941	0.080574	UP																				XM_006593485.4	3.04051	-4.96014	1.84949	-2.68189	0.00732065	0.0216004	DOWN
LOC100806556	2.97049	4.78098	2.20706	2.16622	0.0302941	0.080574	UP																				XM_003544214.4	3.04363	5.17827	1.93121	2.68136	0.00733242	0.0216298	UP
XM_041014407.1	10.7647	-3.46322	1.59888	-2.16603	0.0303089	0.0806011	DOWN																				XM_003552165.4	3.08616	-4.97956	1.85782	-2.68032	0.00735518	0.021688	DOWN
XM_003534405.5	5.07286	-4.14868	1.91948	-2.16136	0.0306677	0.0813877	DOWN																				NM_001248289.1	4.19523	-5.42542	2.02483	-2.67945	0.00737435	0.0217392	DOWN
XM_026124475.2	2.74219	4.66449	2.16418	2.15532	0.0311371	0.0824326	UP																				XM_003550483.5	3.28901	-5.07543	1.89636	-2.67641	0.00744166	0.0219125	DOWN
XM_003521971.3	2.9302	4.76305	2.21024	2.15499	0.0311627	0.0824816	UP																				XM_014769707.2	3.06905	-4.97227	1.85883	-2.67495	0.00747404	0.0219913	DOWN
NM_001250373.1	4.95591	3.59214	1.66739	2.15435	0.0312129	0.082583	UP																				XM_041013112.1	5.52433	-3.90219	1.45911	-2.67436	0.0074871	0.0220247	DOWN
XR_005890433.1	4.89848	3.53519	1.64274	2.152	0.0313972	0.0830077	UP																				XM_006585147.4	5.79753	-3.97843	1.48935	-2.67126	0.00755665	0.022213	DOWN
XM_003549285.4	2.72204	4.65492	2.16589	2.14919	0.031619	0.0834928	UP																				LOC100780501	2.83897	5.07051	1.90061	2.66783	0.00763429	0.0224065	UP
XM_041006825.1	3.80675	-5.63156	2.62169	-2.14807	0.0317086	0.083666	DOWN																				XM_006574639.4	6.08122	-4.05312	1.51934	-2.66768	0.00763762	0.0224126	DOWN
XM_003551622.4	2.71463	4.64621	2.16477	2.14629	0.0318499	0.0839926	UP																				XM_041009327.1	5.42964	4.06639	1.52524	2.66606	0.00767467	0.0224975	UP
XM_003547685.5	3.39024	-5.47136	2.55476	-2.14163	0.0322231	0.084781	DOWN																				XR_001385336.3	4.30556	-4.44289	1.66789	-2.66378	0.00772678	0.0226318	DOWN
XM_014776690.3	2.75318	4.66542	2.17943	2.14066	0.0323018	0.0849485	UP																				XM_003550440.5	3.06713	-4.97152	1.8671	-2.66269	0.00775188	0.0226998	DOWN
XM_026124590.2	11.7029	-3.35202	1.56677	-2.13945	0.032399	0.08516	DOWN																				XR_005887816.1	5.61885	4.08128	1.53482	2.65913	0.00783426	0.0229057	UP
XR_003263580.1	4.76316	3.53405	1.6524	2.13874	0.0324563	0.0852841	UP																				XM_006574202.1	3.17631	5.22564	1.96651	2.65731	0.00787664	0.0230202	UP
XM_003541267.5	2.95451	4.76609	2.22875	2.13846	0.0324793	0.08533	UP																				XM_041017749.1	3.09995	-4.98545	1.87754	-2.65532	0.00792337	0.0231399	DOWN
XM_003551460.5	2.68407	4.63578	2.16892	2.13737	0.0325678	0.0855319	UP																				LOC100812428	3.02244	-4.95234	1.86983	-2.64855	0.00808387	0.0235146	DOWN
XM_006587206.3	5.18166	3.6261	1.69994	2.13307	0.032919	0.0863241	UP																				XM_003530384.5	5.54144	-3.90724	1.47641	-2.64644	0.00813441	0.0236412	DOWN
XM_003527767.4	11.1583	-4.301	2.01814	-2.13118	0.0330747	0.0866662	DOWN																				XM_026123665.2	3.08092	-4.97741	1.88212	-2.64457	0.00817943	0.0237567	DOWN
LOC100788330	2.87625	4.7297	2.21932	2.13115	0.0330768	0.0866662	UP																				XM_003521688.5	2.93867	5.11502	1.93624	2.64173	0.00824838	0.0239319	UP
XM_041011371.1	2.69507	4.63659	2.17811	2.12873	0.0332769	0.0871318	UP																				XR_415705.3	2.93867	5.11502	1.93624	2.64173	0.00824838	0.0239319	UP
NM_001364469.1	3.34675	-5.45353	2.57433	-2.11842	0.0341392	0.0890219	DOWN																				XM_041005490.1	3.02113	5.15139	1.9506	2.64092	0.00826804	0.0239793	UP
XM_006573522.3	5.55814	-6.1793	2.91914	-2.11682	0.0342749	0.089329	DOWN																				XM_003547110.5	3.02113	5.15139	1.9506	2.64092	0.00826804	0.0239793	UP
XM_041013952.1	5.55814	-6.1793	2.91914	-2.11682	0.0342749	0.089329	DOWN																				LOC100784151	3.02113	5.15139	1.9506	2.64092	0.00826804	0.0239793	UP
XM_041012327.1	5.55814	-6.1793	2.91914	-2.11682	0.0342749	0.089329	DOWN																				LOC100820561	5.48819	-3.89389	1.4756	-2.63886	0.00831856	0.0241084	DOWN
XM_006602935.4	5.55814	-6.1793	2.91914	-2.11682	0.0342749	0.089329	DOWN																				NM_001261432.1	3.29949	-5.07947	1.92569	-2.63774	0.00834594	0.024178	DOWN
XM_041014856.1	3.43373	-5.48886	2.5958	-2.11451	0.0344715	0.0897072	DOWN																				XM_003554964.5	3.29949	-5.07947	1.92569	-2.63774	0.00834594	0.024178	DOWN
XM_041006803.1	4.08942	-3.81034	1.80318	-2.11313	0.0345899	0.0899816	DOWN																				XM_003537447.4	2.79174	5.04903	1.91532	2.63613	0.00838569	0.0242639	UP
XM_014774616.3	2.78757	4.6914	2.22061	2.11266	0.0346297	0.0900585	UP																				XM_041016044.1	4.10507	4.58456	1.74097	2.63333	0.00845517	0.0244512	UP
LOC100805424	3.53976	-5.52717	2.61752	-2.11161	0.0347202	0.0902762	DOWN																				LOC100790185	5.64141	-3.8225	1.45168	-2.63316	0.00845947	0.0244597	DOWN
XM_041009331.1	3.4185	3.94406	1.86835	2.11098	0.0347739	0.0903795	UP																				XM_003539863.5	3.14717	-5.01157	1.90525	-2.6304	0.00852847	0.0246276	DOWN
NM_001251323.1	2.8003	4.69283	2.22566	2.10851	0.0349867	0.0908108	UP																				LOC100797164	3.5429	5.39614	2.05223	2.62941	0.00855337	0.0246915	UP
XM_014773739.3	3.52754	3.97868	1.88888	2.10637	0.0351721	0.0912242	UP																				XM_026124739.2	61.3561	-4.89356	1.86387	-2.62549	0.00865242	0.0249375	DOWN
XM_026129523.2	2.89339	4.74515	2.25314	2.10601	0.0352032	0.0912774	UP																				XM_003533517.5	3.63587	5.43531	2.07101	2.62448	0.00867826	0.0249979	UP
XM_006588406.4	3.37195	3.91969	1.86396	2.10289	0.0354757	0.0917933	UP																				LOC100804920	2.8802	5.08918	1.94096	2.62199	0.00874192	0.0251592	UP
NM_001249067.2	8.66794	-3.99976	1.90298	-2.10185	0.0355668	0.0920152	DOWN																				XM_041012702.1	2.8802	5.08918	1.94096	2.62199	0.00874192	0.0251592	UP
XM_006584013.3	2.81813	4.70203	2.24001	2.09911	0.0358068	0.092495	UP																				XM_041005895.1	3.14193	-5.00937	1.91263	-2.6191	0.00881626	0.0253509	DOWN
LOC100815610	4.95567	3.55518	1.69474	2.09778	0.0359245	0.0927342	UP																				XM_026126634.2	3.0481	-4.9634	1.89534	-2.61874	0.00882546	0.0253736	DOWN
XM_014765841.2	2.66509	4.62598	2.20775	2.09534	0.0361412	0.0931624	UP																				XM_006593225.1	2.90044	5.10763	1.95085	2.61815	0.00884072	0.0254111	UP
XM_006604900.2	3.42949	3.94353	1.88328	2.09396	0.0362631	0.0934077	UP																				XM_003545926.4	2.86221	5.08093	1.94242	2.61577	0.0089026	0.0255665	UP
XM_041011771.1	4.67598	3.50879	1.67757	2.09159	0.0364755	0.0938716	UP																				XM_014763088.3	2.91246	-4.89686	1.87338	-2.61392	0.0089509	0.0256888	DOWN
XR_003263276.1	2.6755	4.62695	2.21595	2.08802	0.0367957	0.0945793	UP																				NM_001251337.2	5.4291	-3.87479	1.48338	-2.61213	0.00899801	0.0258137	DOWN
XM_006590897.4	3.4685	3.95958	1.89852	2.08561	0.0370137	0.095011	UP																				XR_417517.4	4.0167	5.57665	2.13514	2.61184	0.00900565	0.0258295	UP
NM_001354786.1	2.97439	-4.26088	2.04326	-2.08534	0.0370389	0.0950581	DOWN																				XM_041011806.1	3.79448	4.46942	1.71295	2.60919	0.00907566	0.0260034	UP
XM_003533485.5	4.48911	3.41547	1.64096	2.08139	0.0373985	0.0958507	UP																				XM_014774489.3	4.28001	-4.43395	1.69969	-2.60868	0.0090893	0.0260404	DOWN
NR_161731.1	2.5984	4.58742	2.20563	2.07987	0.0375378	0.0961512	UP																				NM_001249205.2	5.54999	-3.91042	1.49957	-2.60768	0.00911575	0.0261037	DOWN
NM_001358719.1	3.8953	-4.65003	2.24091	-2.07506	0.0379811	0.0971084	DOWN																				XM_003543226.4	35.4198	-4.41364	1.69431	-2.60497	0.00918823	0.0262799	DOWN
XM_003548870.4	2.81605	4.70515	2.26815	2.07445	0.0380379	0.0972393	UP																				XM_003533477.4	5.57768	-3.80516	1.46336	-2.6003	0.00931432	0.026592	DOWN
NM_001254506.2	5.22217	-3.54358	1.70836	-2.07426	0.0380556	0.0972631	DOWN																				XR_001386327.3	3.68098	4.42521	1.7023	2.59956	0.00933443	0.0266431	UP
LOC113002144	2.57999	4.57746	2.20727	2.07381	0.0380966	0.0973394	UP																				XM_003535625.3	3.11567	-4.99221	1.92246	-2.59678	0.00941025	0.0268403	DOWN
XM_006584015.4	4.64843	3.49722	1.68691	2.07315	0.0381582	0.0974826	UP																				NR_126622.1	3.99429	-4.33029	1.6677	-2.59657	0.00941596	0.0268481	DOWN
XM_006601375.4	2.55243	4.558	2.19995	2.07187	0.038278	0.0977598	UP																				LOC100812826	2.88391	-4.88409	1.88641	-2.58909	0.00962295	0.0273711	DOWN
XM_041015359.1	2.59098	4.57835	2.21132	2.07041	0.0384138	0.0980421	UP																				LOC121173772	4.92617	3.88507	1.50366	2.58374	0.00977341	0.0277575	UP
LOC100805191	2.59098	4.57835	2.21132	2.07041	0.0384138	0.0980421	UP																				XM_003517172.5	2.78049	5.03363	1.94892	2.58277	0.00980094	0.0278159	UP
XM_003547005.4	2.59098	4.57835	2.21132	2.07041	0.0384138	0.0980421	UP																				XR_005886423.1	2.78049	5.03363	1.94892	2.58277	0.00980094	0.0278159	UP
XR_003265962.1	2.59098	4.57835	2.21132	2.07041	0.0384138	0.0980421	UP																				LOC100807094	5.21562	-3.82518	1.48122	-2.58246	0.00980984	0.027839	DOWN
XM_003535628.5	5.32178	-4.29436	2.07582	-2.06875	0.0385692	0.0983883	DOWN																				XM_006575732.3	2.77749	5.0322	1.94918	2.5817	0.00983146	0.0278916	UP
XM_003524416.5	3.23158	-5.39732	2.61136	-2.06686	0.0387471	0.0987844	DOWN																				XM_003551622.4	2.67179	4.98227	1.93223	2.5785	0.00992292	0.0281267	UP
LOC100791486	3.45548	-5.4975	2.66322	-2.06423	0.0389958	0.0992731	DOWN																				XM_003535545.4	4.14463	-5.40325	2.09749	-2.57606	0.00999342	0.0283042	DOWN
XR_003265295.1	9.78151	-3.38806	1.64142	-2.0641	0.0390087	0.0992987	DOWN																				XR_005889464.1	2.7715	5.03976	1.95868	2.57304	0.010081	0.0285342	UP
XM_014775524.3	5.9458	-4.20613	2.03901	-2.06283	0.0391285	0.0995165	DOWN																				XM_006591161.4	2.70103	4.99614	1.94204	2.57263	0.0100928	0.0285589	UP
XM_003532781.5	4.57398	3.46963	1.68196	2.06285	0.039127	0.0995165	UP																				XM_006586391.1	2.80973	5.05733	1.96793	2.56987	0.0101736	0.0287604	UP
XR_005888984.1	2.6491	4.60854	2.23546	2.06156	0.0392498	0.099745	UP																				LOC100788829	3.62388	5.43043	2.11798	2.56397	0.0103483	0.0291991	UP
XM_006573509.4	2.64494	4.61599	2.23944	2.06122	0.0392816	0.0997895	UP																				XM_003519536.4	2.63056	4.96244	1.93621	2.56297	0.0103781	0.0292752	UP
XM_003553982.4	3.14318	-4.3275	2.10078	-2.05995	0.0394032	0.100026	DOWN																				XM_014767040.3	3.96447	-4.31927	1.68639	-2.56125	0.0104295	0.0294053	DOWN
XM_006574401.3	2.65444	4.62085	2.24443	2.05881	0.0395126	0.100235	UP																				XM_041012424.1	2.71828	5.01482	1.96287	2.55484	0.0106237	0.0298848	UP
LOC102661823	3.35585	3.90313	1.89771	2.05676	0.0397096	0.100606	UP																				LOC102668695	4.21425	-4.41382	1.72894	-2.5529	0.0106831	0.0300333	DOWN
XM_003520672.4	6.92232	-3.49511	1.69985	-2.05612	0.0397706	0.100694	DOWN																				XM_003523506.5	3.2719	-5.06809	1.98557	-2.55246	0.0106965	0.0300638	DOWN
LOC100815338	3.8445	-4.64198	2.26255	-2.05166	0.0402028	0.101641	DOWN																				XM_014774010.3	2.90644	5.10994	2.00672	2.54642	0.0108835	0.0305251	UP
XM_041008248.1	3.36096	3.92004	1.91279	2.04939	0.0404243	0.102105	UP																				XR_005892452.1	5.37361	-3.87337	1.5213	-2.54609	0.0108936	0.0305487	DOWN
XM_041014737.1	8.29922	-3.50033	1.70867	-2.04857	0.040504	0.102284	DOWN																				XR_003264275.1	6.74468	3.78058	1.48742	2.5417	0.0110314	0.0308871	UP
XM_026123917.1	4.97024	3.5511	1.734	2.04793	0.0405668	0.10242	UP																				XR_005891531.1	3.59155	4.38176	1.72665	2.53772	0.0111578	0.0312046	UP
XM_041017188.1	4.12951	-4.72884	2.3129	-2.04455	0.0408996	0.103148	DOWN																				XR_005891202.1	2.71528	5.01326	1.97674	2.53612	0.0112089	0.0313279	UP
XM_041013621.1	2.18561	-4.83348	2.36522	-2.04357	0.0409965	0.103378	DOWN																				XM_003535197.5	2.75586	-4.81732	1.89961	-2.53595	0.0112142	0.031338	DOWN
XM_003555372.4	5.13059	-6.06371	2.96803	-2.04301	0.0410515	0.103479	DOWN																				XM_006592836.3	3.02907	-4.9551	1.9563	-2.5329	0.0113124	0.0315708	DOWN
XM_003555401.5	5.13059	-6.06371	2.96803	-2.04301	0.0410515	0.103479	DOWN																				LOC121172757	5.42702	-3.89203	1.53709	-2.53207	0.011339	0.0316304	DOWN
XM_006584795.4	5.90231	-4.19421	2.05463	-2.04135	0.0412164	0.10385	DOWN																				NM_001249220.2	36.911	4.46433	1.76681	2.52677	0.0115116	0.03205	UP
NM_001354209.1	4.46782	3.43588	1.68517	2.03889	0.0414605	0.104344	UP																				XM_006578989.1	2.78345	-4.8303	1.91178	-2.5266	0.0115174	0.0320608	DOWN
XM_006597050.4	2.46584	4.51144	2.21697	2.03495	0.0418554	0.105201	UP																				NM_001255442.1	2.77489	-4.82626	1.91247	-2.52357	0.0116168	0.0323028	DOWN
LOC100798887	7.22848	-3.67157	1.8052	-2.03389	0.0419631	0.105404	DOWN																				XM_003539523.5	2.77489	-4.82626	1.91247	-2.52357	0.0116168	0.0323028	DOWN
XM_026127886.2	2.50381	4.53229	2.23071	2.03177	0.0421769	0.105834	UP																				LOC100797077	2.76442	-4.82138	1.91334	-2.51988	0.0117396	0.0326088	DOWN
XM_041014161.1	6.16697	-3.38033	1.66457	-2.03076	0.0422797	0.106046	DOWN																				XR_418157.4	3.05622	-4.96677	1.97546	-2.51423	0.0119292	0.0330717	DOWN
LOC100790965	12.9553	-3.46822	1.7079	-2.0307	0.0422857	0.106046	DOWN																				XM_014761966.3	2.74731	-4.81325	1.91475	-2.51378	0.0119446	0.0331093	DOWN
XM_014771417.3	3.35746	-5.4505	2.68961	-2.0265	0.0427137	0.106911	DOWN																				XR_005887239.1	2.73255	-4.80629	1.91346	-2.51183	0.0120106	0.0332611	DOWN
XM_003522373.5	9.31757	-3.79696	1.87369	-2.02647	0.042717	0.106912	DOWN																				XM_003554349.5	3.67185	5.44785	2.17034	2.51014	0.0120683	0.0334086	UP
XM_003527824.5	2.45577	4.50613	2.22506	2.02517	0.0428498	0.107121	UP																				XM_006580836.3	2.73683	-4.80833	1.91564	-2.51004	0.0120717	0.0334124	DOWN
XM_014768040.3	2.45577	4.50613	2.22506	2.02517	0.0428498	0.107121	UP																				XM_003529743.5	2.73683	-4.80833	1.91564	-2.51004	0.0120717	0.0334124	DOWN
XM_006589193.4	2.44627	4.50087	2.22259	2.02505	0.0428619	0.107129	UP																				XM_003530859.5	5.22225	-3.82965	1.52666	-2.50851	0.012124	0.0335318	DOWN
XM_003526979.5	3.28744	3.87869	1.91615	2.02421	0.0429485	0.107307	UP																				XM_003535322.5	4.87789	3.90211	1.55753	2.50532	0.012234	0.0337867	UP
XM_041007156.1	3.68532	-4.58193	2.26373	-2.02406	0.0429635	0.107313	DOWN																				XM_041017790.1	3.43194	5.33753	2.13167	2.50392	0.0122826	0.0339054	UP
LOC100784446	4.53277	3.46188	1.71114	2.02314	0.043059	0.10749	UP																				XM_006575626.4	5.11259	-3.78379	1.51433	-2.49866	0.0124665	0.0343524	DOWN
XM_014771113.2	3.21983	3.84956	1.90361	2.02224	0.0431517	0.107706	UP																				NM_001257274.1	3.50241	5.36532	2.1503	2.49516	0.0125902	0.0346351	UP
XM_026124294.2	4.82045	3.51515	1.74433	2.01518	0.0438854	0.109217	UP																				XM_041007929.1	3.50241	5.36532	2.1503	2.49516	0.0125902	0.0346351	UP
XR_005892277.1	4.64635	3.50234	1.73827	2.01485	0.0439207	0.109297	UP																				XM_006578691.3	2.76869	-4.82343	1.93329	-2.49493	0.0125981	0.0346516	DOWN
LOC100787542	3.10364	-5.3376	2.65236	-2.0124	0.044178	0.109837	DOWN																				XM_003527170.4	2.53985	4.90613	1.97071	2.48952	0.0127914	0.0350873	UP
XM_006600424.4	2.70722	4.63869	2.30629	2.01132	0.0442921	0.110002	UP																				NM_001250695.3	2.53985	4.90613	1.97071	2.48952	0.0127914	0.0350873	UP
XM_003533099.5	3.00388	-5.29712	2.63721	-2.00861	0.0445789	0.110604	DOWN																				XM_041018140.1	3.58553	-5.19919	2.08936	-2.48841	0.0128314	0.0351912	DOWN
XM_003539359.5	3.00388	-5.29712	2.63721	-2.00861	0.0445789	0.110604	DOWN																				XM_006602923.3	3.33749	5.29969	2.13003	2.48809	0.0128432	0.0352155	UP
XM_003541953.5	3.00388	-5.29712	2.63721	-2.00861	0.0445789	0.110604	DOWN																				LOC106796467	4.84011	3.91704	1.57533	2.48649	0.0129009	0.0353602	UP
XM_006576914.4	3.19365	3.8278	1.91363	2.00029	0.0454695	0.112381	UP																				XM_003531647.5	3.30152	5.29634	2.13055	2.48591	0.0129222	0.0354078	UP
XM_003518680.4	2.55301	4.55831	2.28047	1.99885	0.0456243	0.11266	UP																				LOC100784167	2.57808	4.92546	1.9823	2.48472	0.0129652	0.0355175	UP
XM_041008588.1	3.18278	3.82781	1.91516	1.99868	0.0456425	0.112689	UP																				LOC121175185	3.8006	-4.2572	1.71359	-2.48438	0.0129778	0.0355494	DOWN
XM_041008168.1	2.53079	4.55176	2.2794	1.99692	0.0458344	0.113115	UP																				XM_006601375.4	3.4567	5.36229	2.16086	2.48156	0.013081	0.035798	UP
XM_014767641.2	3.9098	-4.66085	2.3346	-1.99643	0.0458876	0.113206	DOWN																				XM_041007586.1	2.5571	4.92625	1.98552	2.48109	0.013098	0.0358284	UP
XR_001382907.3	3.70051	4.05285	2.03409	1.99247	0.0463199	0.114119	UP																				XM_006587761.4	2.72732	-4.80377	1.93684	-2.48021	0.0131304	0.0359036	DOWN
XM_006583976.4	2.55185	4.55821	2.29065	1.98992	0.0465995	0.114686	UP																				XM_006578991.4	2.73926	5.02438	2.02969	2.47544	0.0133074	0.036336	UP
XM_003553508.1	2.4098	4.47497	2.25048	1.98845	0.0467614	0.115004	UP																				XM_003526798.5	2.71972	-4.80007	1.93925	-2.47523	0.0133152	0.0363491	DOWN
XM_003545995.3	5.18907	-4.25285	2.14476	-1.9829	0.0473782	0.116243	DOWN																				XM_003536542.5	2.71972	-4.80007	1.93925	-2.47523	0.0133152	0.0363491	DOWN
XR_416746.3	11.5388	-3.52098	1.77961	-1.97852	0.0478704	0.117278	DOWN																				XM_006593645.4	2.792	-4.83447	1.95794	-2.46916	0.0135431	0.0369069	DOWN
XM_003552896.5	4.30713	3.37607	1.70902	1.97544	0.048218	0.11797	UP																				XM_003530808.4	4.78988	3.89632	1.58038	2.46542	0.0136852	0.0372462	UP
XM_041012511.1	5.14921	-4.07128	2.0641	-1.97242	0.0485613	0.118611	DOWN																				XR_005887491.1	2.49862	4.8852	1.98283	2.46375	0.0137492	0.0374063	UP
XM_006587865.2	7.31316	-3.69132	1.87212	-1.97173	0.0486404	0.118741	DOWN																				XM_003528652.5	2.79392	-4.83533	1.96518	-2.4605	0.0138743	0.0376886	DOWN
XM_014768949.3	4.27807	3.36633	1.71013	1.96846	0.0490147	0.119517	UP																				XM_041005673.1	3.92009	-4.3049	1.75021	-2.45964	0.0139075	0.0377715	DOWN
XM_014775073.2	2.37067	4.45318	2.26323	1.96762	0.0491117	0.119695	UP																				XM_003552218.5	5.15749	-3.80904	1.54865	-2.45959	0.0139097	0.0377746	DOWN
XR_005887560.1	2.47591	4.51671	2.29893	1.9647	0.0494487	0.120399	UP																				XM_006586852.3	2.61032	4.94182	2.00929	2.45949	0.0139135	0.037779	UP
XM_003517941.3	9.96845	-3.60454	1.83624	-1.96301	0.0496453	0.120812	DOWN																				LOC100792505	2.46339	4.86712	1.97923	2.4591	0.0139285	0.0378028	UP
																											XM_003522404.4	2.46339	4.86712	1.97923	2.4591	0.0139285	0.0378028	UP
																											XR_003267786.1	2.46339	4.86712	1.97923	2.4591	0.0139285	0.0378028	UP
																											XR_005891934.1	92.1317	-4.82807	1.96456	-2.45758	0.0139876	0.0379317	DOWN
																											XM_026124511.2	4.70516	3.86495	1.57378	2.45583	0.014056	0.0380971	UP
																											XM_003542808.5	2.77297	-4.82551	1.96704	-2.45319	0.0141595	0.0383441	DOWN
																											XM_003520615.5	2.54585	4.90946	2.00294	2.45113	0.014241	0.0385141	UP
																											XM_003527824.5	2.53385	4.90325	2.00427	2.4464	0.0144291	0.0389472	UP
																											LOC113000452	2.53385	4.90325	2.00427	2.4464	0.0144291	0.0389472	UP
																											XM_041013123.1	2.62257	-4.74473	1.94082	-2.44471	0.014497	0.0391029	DOWN
																											XM_041014661.1	2.73875	-4.80912	1.97008	-2.44107	0.0146438	0.0394625	DOWN
																											NM_001255787.1	2.63209	-4.74946	1.94596	-2.44067	0.0146599	0.0394962	DOWN
																											XR_005891209.1	3.14334	5.22553	2.14176	2.43983	0.0146941	0.0395765	UP
																											XM_003538430.5	2.82151	-4.8484	1.98768	-2.43923	0.0147186	0.0396276	DOWN
																											XM_006595398.1	2.82151	-4.8484	1.98768	-2.43923	0.0147186	0.0396276	DOWN
																											XM_006594515.4	3.22054	5.25203	2.15324	2.43913	0.0147228	0.0396332	UP
																											XR_005890685.1	2.7178	-4.79914	1.97203	-2.4336	0.0149493	0.0401737	DOWN
																											XM_003535284.4	3.15833	5.23182	2.15283	2.4302	0.0150904	0.0405105	UP
																											XM_006595781.4	4.92512	3.92253	1.61476	2.42917	0.0151333	0.0406107	UP
																											XM_006572809.3	2.68678	4.98029	2.05116	2.42804	0.0151807	0.0407227	UP
																											XR_005892203.1	2.43415	4.852	1.99865	2.42764	0.0151976	0.0407618	UP
																											XM_003542793.5	3.18457	5.23678	2.15718	2.42761	0.0151987	0.0407619	UP
																											NM_001369181.1	4.65629	3.79204	1.56249	2.42691	0.0152278	0.0408339	UP
																											NM_001252749.1	6.56344	-4.18815	1.72749	-2.42442	0.015333	0.0410708	DOWN
																											XM_003541934.5	5.40543	-3.87733	1.59929	-2.42441	0.0153333	0.0410708	DOWN
																											LOC100788330	2.42516	4.84719	1.99974	2.42391	0.0153544	0.0411182	UP
																											LOC100792262	3.33523	5.2941	2.19374	2.41327	0.01581	0.0421908	UP
																											XR_414441.4	3.40599	-5.12207	2.12933	-2.40548	0.016151	0.0430117	DOWN
																											XM_003542967.5	2.45739	4.86391	2.02691	2.39967	0.01641	0.0436275	UP
																											NM_001370602.1	4.54998	3.81271	1.59035	2.39739	0.0165122	0.0438599	UP
																											XM_006604159.4	3.7589	-4.24094	1.77065	-2.39513	0.0166143	0.0440954	DOWN
																											LOC100808839	4.50576	3.80667	1.59144	2.39196	0.0167585	0.0444229	UP
																											LOC112998736	2.39292	4.83015	2.0213	2.38962	0.0168657	0.044677	UP
																											XM_003556697.4	3.15008	5.22243	2.18674	2.38822	0.0169302	0.0448282	UP
																											XM_026127906.2	6.41065	-4.14091	1.73756	-2.38317	0.0171641	0.0453442	DOWN
																											XM_026127274.2	2.81723	-4.84657	2.03439	-2.38232	0.0172039	0.0454314	DOWN
																											XM_003535595.5	3.28709	-5.07386	2.13391	-2.37773	0.0174197	0.0459318	DOWN
																											XM_014762591.1	2.39892	4.8333	2.03428	2.37593	0.0175049	0.0461296	UP
																											XM_041007045.1	2.56836	-4.71744	1.98631	-2.37498	0.0175501	0.0462216	DOWN
																											XM_041015767.1	3.1081	5.20423	2.19164	2.37458	0.0175687	0.0462536	UP
																											NM_001289392.1	2.98516	5.15091	2.16987	2.37383	0.0176044	0.0463342	UP
																											XR_003266186.1	4.85209	3.91108	1.64834	2.37273	0.0176572	0.046439	UP
																											XM_041015297.1	3.29564	-5.07737	2.1402	-2.37239	0.0176736	0.0464754	DOWN
																											XM_041013607.1	2.34044	4.78947	2.02194	2.36875	0.0178483	0.0468903	UP
																											NM_001254568.2	39.0992	-4.19913	1.77358	-2.3676	0.0179039	0.0470124	DOWN
																											XM_006588158.1	3.12835	5.21854	2.20578	2.36585	0.0179885	0.0472003	UP
																											XM_003528266.5	5.67823	4.16296	1.76057	2.36456	0.0180516	0.047352	UP
																											LOC100781255	2.29921	4.76675	2.0199	2.3599	0.0182801	0.0478676	UP
																											XR_003268046.1	3.23096	4.22209	1.78974	2.35905	0.0183217	0.0479487	UP
																											XM_014777108.2	2.40791	4.82618	2.04631	2.35848	0.0183497	0.048015	UP
																											XM_026129562.2	2.69118	-4.78599	2.03054	-2.357	0.0184234	0.0481834	DOWN
																											LOC102666490	2.45315	-4.64922	1.97564	-2.35327	0.018609	0.0485877	DOWN
																											XM_014768698.3	2.45315	-4.64922	1.97564	-2.35327	0.018609	0.0485877	DOWN
																											LOC100818393	3.0856	5.18283	2.20764	2.34768	0.0188908	0.0492305	UP
																											XM_006587316.4	2.48073	-4.66382	1.98673	-2.34748	0.0189007	0.0492458	DOWN
																											XM_014764799.2	2.48073	-4.66382	1.98673	-2.34748	0.0189007	0.0492458	DOWN
																											NM_001350053.1	2.48073	-4.66382	1.98673	-2.34748	0.0189007	0.0492458	DOWN
																											XM_041006063.1	6.67422	-4.05034	1.73007	-2.34114	0.0192249	0.0499532	DOWN
																											NM_001248099.2	88.7969	-4.73437	2.02272	-2.3406	0.0192529	0.0500078	DOWN
																											XM_014767393.3	3.12383	5.19974	2.22338	2.33866	0.0193529	0.0502229	UP
																											XM_014771294.3	4.96787	3.93994	1.68494	2.33833	0.0193704	0.0502514	UP
																											XM_014766548.3	2.99715	5.156	2.20542	2.33788	0.0193936	0.0503008	UP
																											XM_041016308.1	4.38909	-4.46119	1.9124	-2.33277	0.0196601	0.0509039	DOWN
																											XM_041008455.1	2.44887	-4.64695	1.99205	-2.33275	0.0196615	0.0509039	DOWN
																											XM_006574310.4	2.45646	-4.65105	1.99695	-2.32907	0.0198551	0.0513351	DOWN
																											XM_041016178.1	2.96717	5.14245	2.20928	2.32766	0.0199302	0.0514885	UP
																											XM_003552051.5	2.93267	5.11413	2.19759	2.32716	0.019957	0.0515467	UP
																											XR_413466.4	2.42556	-4.63451	1.99306	-2.32532	0.0200548	0.0517585	DOWN
																											XM_003543297.5	2.42556	-4.63451	1.99306	-2.32532	0.0200548	0.0517585	DOWN
																											XM_026125671.2	2.42556	-4.63451	1.99306	-2.32532	0.0200548	0.0517585	DOWN
																											XM_041012889.1	4.95614	3.8768	1.67038	2.3209	0.0202923	0.0522815	UP
																											NM_001255199.3	2.40491	4.83626	2.08512	2.31942	0.0203724	0.0524655	UP
																											XR_005886577.1	2.26998	4.75054	2.05218	2.31487	0.0206201	0.0530426	UP
																											XM_003525205.3	2.48929	-4.66846	2.01852	-2.31281	0.0207328	0.0532886	DOWN
																											XM_006585437.3	2.48929	-4.66846	2.01852	-2.31281	0.0207328	0.0532886	DOWN
																											XM_041009313.1	2.48929	-4.66846	2.01852	-2.31281	0.0207328	0.0532886	DOWN
																											XM_006575610.4	4.80322	3.84363	1.66305	2.3112	0.020822	0.0534895	UP
																											XR_005887977.1	2.29322	4.76336	2.06191	2.31017	0.0208788	0.0536087	UP
																											XM_041013943.1	2.38093	4.82311	2.08837	2.30952	0.020915	0.0536747	UP
																											LOC100777076	2.38093	4.82311	2.08837	2.30952	0.020915	0.0536747	UP
																											XM_003544130.4	2.47218	-4.65935	2.02049	-2.30605	0.0211079	0.0541107	DOWN
																											XR_005888490.1	2.47026	-4.65841	2.02073	-2.30531	0.0211493	0.0541951	DOWN
																											XM_041013150.1	3.14133	-5.00409	2.17098	-2.30499	0.0211673	0.0542295	DOWN
																											NM_001360317.2	5.91574	4.16121	1.80966	2.29944	0.0214799	0.0549461	UP
																											XM_003544607.4	2.50832	-4.67853	2.03681	-2.29699	0.0216196	0.0552312	DOWN
																											NM_001255760.2	3.02256	4.12251	1.79494	2.29674	0.0216337	0.0552553	UP
																											XM_006606118.4	5.7073	4.09325	1.78433	2.294	0.0217906	0.0556208	UP
																											XM_003534120.5	2.49976	-4.674	2.03779	-2.29366	0.02181	0.0556664	DOWN
																											XM_006602665.4	3.1	4.16922	1.81805	2.29324	0.0218341	0.0557238	UP
																											XM_003525220.2	3.11435	-4.99658	2.18144	-2.2905	0.0219924	0.0560839	DOWN
																											XM_006605433.4	2.22575	4.7254	2.06397	2.28947	0.0220518	0.0562238	UP
																											XM_026129190.2	6.24213	-3.94896	1.72839	-2.28477	0.0223265	0.0567993	DOWN
																											XM_003554811.5	2.41509	-4.62886	2.02727	-2.2833	0.0224129	0.056979	DOWN
																											XM_003540970.1	2.27297	4.7522	2.08231	2.28217	0.0224793	0.0571154	UP
																											XR_001388639.3	2.51783	-4.68362	2.05645	-2.27752	0.0227549	0.0577222	DOWN
																											XR_005891624.1	2.80599	5.06202	2.22319	2.27692	0.0227912	0.0577939	UP
																											XM_006592569.4	3.05194	-4.96486	2.18138	-2.27601	0.0228453	0.0579148	DOWN
																											NM_001254612.2	3.3076	-4.02543	1.77117	-2.27275	0.0230411	0.0583441	DOWN
																											XM_006585670.4	2.93042	5.10729	2.25455	2.26532	0.0234928	0.0592933	UP
																											XM_003551277.5	2.30607	-4.55964	2.01399	-2.26398	0.0235752	0.059472	DOWN
																											XM_003530830.3	2.42364	-4.63346	2.04694	-2.26361	0.0235984	0.0595181	DOWN
																											XM_014766886.3	2.42364	-4.63346	2.04694	-2.26361	0.0235984	0.0595181	DOWN
																											LOC121175099	2.31986	-4.56742	2.02049	-2.26055	0.0237869	0.0599515	DOWN
																											NM_001249844.2	3.26335	-5.06365	2.24322	-2.25731	0.0239886	0.0604176	DOWN
																											XR_005890818.1	2.99293	-4.93852	2.18849	-2.25658	0.0240342	0.0605158	DOWN
																											XM_003538590.4	2.99293	-4.93852	2.18849	-2.25658	0.0240342	0.0605158	DOWN
																											XR_005890857.1	2.28276	-4.54646	2.01714	-2.25391	0.0242017	0.0608948	DOWN
																											LOC113001237	2.28276	-4.54646	2.01714	-2.25391	0.0242017	0.0608948	DOWN
																											XM_003527562.5	2.39798	-4.61945	2.05015	-2.25322	0.0242452	0.0609743	DOWN
																											XR_001388660.3	2.39798	-4.61945	2.05015	-2.25322	0.0242452	0.0609743	DOWN
																											XM_041007594.1	2.39798	-4.61945	2.05015	-2.25322	0.0242452	0.0609743	DOWN
																											XM_006595176.3	2.2115	4.70412	2.08957	2.25124	0.0243705	0.0612381	UP
																											LOC100793095	2.2055	4.70055	2.0905	2.24853	0.0245427	0.0616235	UP
																											XM_041005560.1	2.29131	-4.55134	2.02431	-2.24834	0.0245543	0.0616485	DOWN
																											XR_415522.3	2.77975	5.04257	2.24862	2.24252	0.0249276	0.062455	UP
																											XM_006597268.4	2.288	-4.5494	2.03226	-2.23859	0.0251824	0.0630051	DOWN
																											XR_001387931.2	2.28196	4.74528	2.12255	2.23564	0.0253751	0.0634043	UP
																											LOC100791753	2.28196	4.74528	2.12255	2.23564	0.0253751	0.0634043	UP
																											XM_014770803.3	2.29559	-4.55378	2.04181	-2.23027	0.0257293	0.0641868	DOWN
																											LOC106795253	3.00615	5.15929	2.31821	2.22555	0.0260445	0.0648297	UP
																											NM_001249622.2	2.65081	4.97984	2.23899	2.22414	0.026139	0.065029	UP
																											XM_041018242.1	2.14103	4.66259	2.10095	2.21928	0.0264676	0.0657555	UP
																											XM_003549961.5	2.14103	4.66259	2.10095	2.21928	0.0264676	0.0657555	UP
																											XM_006592770.3	2.64481	4.97674	2.24677	2.21507	0.0267554	0.0663881	UP
																											XR_003265962.1	2.97533	4.10179	1.85195	2.21485	0.0267706	0.0664212	UP
																											XM_003542933.5	2.12904	4.65525	2.10296	2.21367	0.0268516	0.0665809	UP
																											LOC100798743	2.6598	4.98425	2.2533	2.21198	0.0269684	0.0668062	UP
																											LOC112998336	2.68378	4.98892	2.25787	2.20957	0.0271351	0.0671729	UP
																											XM_006605110.1	3.05632	-3.92479	1.78141	-2.20319	0.0275812	0.0681181	DOWN
																											XM_003555035.5	20.9569	-4.05654	1.84418	-2.19964	0.0278325	0.0686719	DOWN
																											XM_014773817.3	2.26801	-4.53799	2.06624	-2.19626	0.0280736	0.0691777	DOWN
																											XR_003263372.2	2.69277	4.98627	2.27763	2.18924	0.0285792	0.0702449	UP
																											XR_005889271.1	3.10326	-3.94675	1.80487	-2.18672	0.0287628	0.0706102	DOWN
																											XR_003263595.2	2.17926	4.68559	2.14478	2.18465	0.0289147	0.0709398	UP
																											XM_041005478.1	2.26993	-4.53899	2.07779	-2.18452	0.0289238	0.0709571	DOWN
																											XM_006587913.3	2.06457	4.6162	2.11439	2.18323	0.0290189	0.0711613	UP
																											XM_003543038.4	2.05857	4.61242	2.11548	2.18032	0.0292334	0.0716095	UP
																											XM_003543832.3	3.85961	-4.27822	1.96361	-2.17875	0.0293499	0.0718508	DOWN
																											XM_003524729.4	2.74526	5.02603	2.30705	2.17855	0.0293651	0.0718831	UP
																											XM_003527236.5	2.60432	4.94115	2.27349	2.17337	0.0297521	0.0726873	UP
																											XM_003528030.5	2.83862	-4.85751	2.23645	-2.17197	0.0298578	0.0729158	DOWN
																											XM_014768040.3	2.88463	4.061	1.86973	2.17197	0.0298576	0.0729158	UP
																											XM_003536368.5	2.86438	4.03962	1.86403	2.16714	0.0302239	0.0736699	UP
																											XM_014774262.1	2.15899	-4.46412	2.06001	-2.16704	0.0302321	0.07368	DOWN
																											XM_041014888.1	2.15899	-4.46412	2.06001	-2.16704	0.0302321	0.07368	DOWN
																											NM_001254639.1	3.04157	-3.91823	1.80881	-2.1662	0.0302959	0.0737956	DOWN
																											LOC100782642	2.13996	-4.45265	2.06303	-2.15831	0.0309038	0.075064	DOWN
																											XM_003553837.5	5.07609	3.91292	1.81519	2.15565	0.0311106	0.0754891	UP
																											XM_003535674.5	2.1314	-4.44742	2.06422	-2.15452	0.0311994	0.0756636	DOWN
																											LOC102669095	2.07057	4.61976	2.15817	2.14059	0.032307	0.0779483	UP
																											XM_006600232.4	2.07057	4.61976	2.15817	2.14059	0.032307	0.0779483	UP
[truncated: 115 more rows]

## Sheet: Figure 3C
Supplemental File 1. Statistical and bioinformatic analysis tables.
[truncated: 103 more rows]

[truncated: 10 more sheets: Figure 3B, Figure 4, Figure 5A, Figure 5B, Figure 6, Table1, Figure S1C, Figure S2A, Figure S2B, Figure S2C]
